# Supplementary material for: Calcium acamprosate: a triclinic polymorph
Source: Acta Crystallogr Sect E Struct Rep Online. 2011 Nov 9;67(Pt 12):m1736–7. doi: 10.1107/S1600536811046940 (PMC3238647; doi:10.1107/S1600536811046940)
Supplement: Supplementary file 1 [file e-67-m1736-sup1.cif]

##############################################################################
#                                                                            #
# This CIF contains the data in a paper accepted for publication in          #
# Acta Crystallographica Section E. It conforms to the requirements of       #
# Notes for Authors for Acta Crystallographica Section E, and has been       #
# peer reviewed under the auspices of the IUCr Commission on Journals.       #
#                                                                            #
# Full details of the Crystallographic Information File format               #
# are given in the paper "The Crystallographic Information File (CIF):       #
# a New Standard Archive File for Crystallography" by S. R. Hall, F. H.      #
# Allen and I. D. Brown [Acta Cryst. (1991), A47, 655-685].                  #
#                                                                            #
# The current version of the core CIF dictionary is obtainable from          #
# ftp://ftp.iucr.org/pub/cif_core.dic.                                       #
#                                                                            #
# Software is freely available for graphical display of the structure(s)     #
# in this CIF. For information consult the CIF software page                 #
# http://www.iucr.org/resources/cif/software.                                #
#                                                                            #
# This file may be used for bona fide research purposes within the           #
# scientific community so long as proper attribution is given to the journal # 
# article from which it was obtained.                                        #
#                                                                            #
##############################################################################
data_global
_audit_creation_method     'from SHELXL97 CIF and IUCr SHELXL97-template'
_journal_date_recd_electronic     2011-10-03
_journal_date_accepted     2011-11-07
_journal_name_full     'Acta Crystallographica, Section E'
_journal_year     2011
_journal_volume     67
_journal_issue     12
_journal_page_first     m1736
_journal_page_last     m1737
_journal_paper_category     QM
_journal_coeditor_code     ZL2412
_publ_contact_author_name     'Dr. Luciana Malpezzi'
_publ_contact_author_address
;
Department of Chemistry, Materials and Chemical Engineering "G. Natta",
Politecnico di Milano, Via Mancinelli 7
I-20131 Milan, Italy
;
_publ_contact_author_email     luciana.malpezzi@polimi.it
_publ_contact_author_fax     '+39 02 23 99 3180'
_publ_contact_author_phone     '+39 02 23 99 3022'
_publ_section_title
;
Calcium acamprosate: a triclinic polymorph
;
loop_
    _publ_author_name
    _publ_author_address
    'Maccaroni, Elisabetta'
;
Department of Chemistry, Materials and Chemical Engineering "G. Natta",
Politecnico di Milano, Via Mancinelli 7
I-20131 Milano, Italy
;
    'Panzeri, Walter'
;
Istituto di Chimica del Riconoscimento Molecolare sezione "A. Quilico",
CNR, Via Mancinelli 7
I-20131 Milano, Italy
;
    'Malpezzi, Luciana'
;
Department of Chemistry, Materials and Chemical Engineering "G. Natta",
Politecnico di Milano, Via Mancinelli 7
I-20131 Milano, Italy
;
data_I
_chemical_name_systematic
;
poly[bis(\m~3~-4-acetamidopropanesulfonato)calcium]
;
_chemical_name_common     'calcium acamprosate  form B'
_chemical_formula_moiety     'C10 H20 Ca1 N2 O8 S2'
_chemical_formula_sum     'C10 H20 Ca1 N2 O8 S2'
_chemical_formula_iupac     '[Ca (C5 H10 N O4 S)2]'
_chemical_formula_weight     400.48
_chemical_melting_point     ?
_symmetry_cell_setting     triclinic
_symmetry_space_group_name_H-M     'P -1'
_symmetry_space_group_name_Hall     '-P 1'
loop_
    _symmetry_equiv_pos_as_xyz
    'x, y, z'
    '-x, -y, -z'
_cell_length_a     5.5372(4)
_cell_length_b     8.1487(6)
_cell_length_c     9.7578(7)
_cell_angle_alpha     69.1590(10)
_cell_angle_beta     84.305(2)
_cell_angle_gamma     89.329(2)
_cell_volume     409.31(5)
_cell_formula_units_Z     1
_cell_measurement_reflns_used     4793
_cell_measurement_theta_min     2.33
_cell_measurement_theta_max     27.1
_cell_measurement_temperature     293(2)
_exptl_crystal_description     'plate'
_exptl_crystal_colour     'colourless'
_exptl_crystal_size_max     0.29
_exptl_crystal_size_mid     0.23
_exptl_crystal_size_min     0.08
_exptl_crystal_density_diffrn     1.625
_exptl_crystal_density_meas     ?
_exptl_crystal_density_method     'not measured'
_exptl_crystal_F_000     210
_exptl_absorpt_coefficient_mu     0.679
_exptl_absorpt_correction_type     multi-scan
_exptl_absorpt_process_details     '(<i>TWINABS</i>; Bruker, 2008)'
_exptl_absorpt_correction_T_min     0.8273
_exptl_absorpt_correction_T_max     0.9477
_exptl_special_details     ?
_diffrn_ambient_temperature     293(2)
_diffrn_radiation_type     MoK\a
_diffrn_radiation_wavelength     0.71069
_diffrn_radiation_source     'fine-focus sealed tube'
_diffrn_radiation_monochromator     graphite
_diffrn_measurement_device_type     'Bruker SMART APEX CCD'
_diffrn_measurement_method     \w
_diffrn_detector_area_resol_mean     ?
_diffrn_reflns_number     22542
_diffrn_reflns_av_R_equivalents     0.0267
_diffrn_reflns_av_sigmaI/netI     0.0359
_diffrn_reflns_theta_min     2.24
_diffrn_reflns_theta_max     27.49
_diffrn_reflns_theta_full     27.49
_diffrn_measured_fraction_theta_max     0.999
_diffrn_measured_fraction_theta_full     0.999
_diffrn_reflns_limit_h_min     -7
_diffrn_reflns_limit_h_max     7
_diffrn_reflns_limit_k_min     -10
_diffrn_reflns_limit_k_max     10
_diffrn_reflns_limit_l_min     -12
_diffrn_reflns_limit_l_max     12
_diffrn_standards_number     ?
_diffrn_standards_interval_count     ?
_diffrn_standards_interval_time     ?
_diffrn_standards_decay_%     ?
_refine_special_details
;
Refinement of <i>F</i>^2^ against ALL reflections. The weighted <i>R</i>-factor
<i>wR</i> and goodness of fit <i>S</i> are based on <i>F</i>^2^, conventional
<i>R</i>-factors <i>R</i> are based on <i>F</i>, with <i>F</i> set to zero for
negative <i>F</i>^2^. The threshold expression of <i>F</i>^2^ >
\s(<i>F</i>^2^) is used only for calculating <i>R</i>-factors(gt) <i>etc</i>.
and is not relevant to the choice of reflections for refinement.
<i>R</i>-factors based on <i>F</i>^2^ are statistically about twice as large
as those based on <i>F</i>, and <i>R</i>- factors based on ALL data will be
even larger.
;
_reflns_number_total     8721
_reflns_number_gt     7647
_reflns_threshold_expression     I>2sigma(I)
_refine_ls_structure_factor_coef     Fsqd
_refine_ls_matrix_type     full
_refine_ls_R_factor_all     0.0388
_refine_ls_R_factor_gt     0.0339
_refine_ls_wR_factor_gt     0.0852
_refine_ls_wR_factor_ref     0.0877
_refine_ls_goodness_of_fit_ref     1.017
_refine_ls_restrained_S_all     1.017
_refine_ls_number_reflns     8721
_refine_ls_number_parameters     109
_refine_ls_number_restraints     0
_refine_ls_hydrogen_treatment     constr
_refine_ls_weighting_scheme     calc
_refine_ls_weighting_details
         'calc w=1/[\s^2^(Fo^2^)+(0.0478P)^2^+0.0000P] where P=(Fo^2^+2Fc^2^)/3'
_atom_sites_solution_hydrogens     geom
_atom_sites_solution_primary     direct
_atom_sites_solution_secondary     difmap
_refine_ls_shift/su_max     0.006
_refine_ls_shift/su_mean     0.000
_refine_diff_density_max     0.391
_refine_diff_density_min     -0.333
_refine_ls_extinction_method     none
_refine_ls_extinction_coef     ?
loop_
    _atom_type_symbol
    _atom_type_description
    _atom_type_scat_dispersion_real
    _atom_type_scat_dispersion_imag
    _atom_type_scat_source
    'C' 'C' 0.0033 0.0016
                         'International Tables Vol C Tables 4.2.6.8 and 6.1.1.4'
    'H' 'H' 0.0000 0.0000
                         'International Tables Vol C Tables 4.2.6.8 and 6.1.1.4'
    'N' 'N' 0.0061 0.0033
                         'International Tables Vol C Tables 4.2.6.8 and 6.1.1.4'
    'O' 'O' 0.0106 0.0060
                         'International Tables Vol C Tables 4.2.6.8 and 6.1.1.4'
    'S' 'S' 0.1246 0.1234
                         'International Tables Vol C Tables 4.2.6.8 and 6.1.1.4'
    'Ca' 'Ca' 0.2262 0.3064
                         'International Tables Vol C Tables 4.2.6.8 and 6.1.1.4'
_computing_data_collection     'SMART (Bruker, 2003)'
_computing_cell_refinement     'SAINT (Bruker, 2003)'
_computing_data_reduction     'SAINT (Bruker, 2003)'
_computing_structure_solution     'SIR97 (Altomare <i>et al.</i>, 1999)'
_computing_structure_refinement     'SHELXL97 (Sheldrick, 2008)'
_computing_molecular_graphics     'SHELXTL/NT (Sheldrick, 2008)'
_computing_publication_material     'SHELXL97 (Sheldrick, 2008)'
loop_
    _atom_site_type_symbol
    _atom_site_label
    _atom_site_fract_x
    _atom_site_fract_y
    _atom_site_fract_z
    _atom_site_U_iso_or_equiv
    _atom_site_adp_type
    _atom_site_calc_flag
    _atom_site_refinement_flags
    _atom_site_occupancy
    _atom_site_symmetry_multiplicity
    _atom_site_disorder_assembly
    _atom_site_disorder_group
    Ca Ca 1.0000 0.5000 0.0000 0.02008(8) Uani d S 1 2 . .
    S S 0.46696(4) 0.53055(3) 0.23925(3) 0.02053(7) Uani d . 1 1 . .
    O O1 0.39518(14) 0.65813(9) 0.30610(8) 0.03333(19) Uani d . 1 1 . .
    O O2 0.71997(12) 0.55429(9) 0.17559(8) 0.02862(18) Uani d . 1 1 . .
    O O3 0.30448(15) 0.52304(11) 0.13414(8) 0.0383(2) Uani d . 1 1 . .
    O O4 0.06178(14) -0.20198(9) 0.83520(8) 0.0340(2) Uani d . 1 1 . .
    N N -0.01015(17) 0.07771(11) 0.69942(10) 0.0334(2) Uani d . 1 1 . .
    H H1N -0.1087 0.1630 0.6866 0.040 Uiso calc R 1 1 . .
    C C1 0.44992(19) 0.32245(13) 0.38187(11) 0.0257(2) Uani d . 1 1 . .
    H H1A 0.4796 0.2327 0.3388 0.031 Uiso calc R 1 1 . .
    H H1B 0.5769 0.3165 0.4450 0.031 Uiso calc R 1 1 . .
    C C2 0.20568(19) 0.28297(13) 0.47557(12) 0.0282(2) Uani d . 1 1 . .
    H H2A 0.1742 0.3719 0.5193 0.034 Uiso calc R 1 1 . .
    H H2B 0.0776 0.2860 0.4138 0.034 Uiso calc R 1 1 . .
    C C3 0.20577(19) 0.10418(14) 0.59580(12) 0.0305(3) Uani d . 1 1 . .
    H H3A 0.2108 0.0138 0.5524 0.037 Uiso calc R 1 1 . .
    H H3B 0.3493 0.0946 0.6474 0.037 Uiso calc R 1 1 . .
    C C4 -0.0642(2) -0.07020(14) 0.81257(12) 0.0294(3) Uani d . 1 1 . .
    C C5 -0.2877(2) -0.07026(17) 0.91136(14) 0.0541(4) Uani d . 1 1 . .
    H H5A -0.2469 -0.0998 1.0105 0.081 Uiso calc R 1 1 . .
    H H5B -0.4034 -0.1553 0.9080 0.081 Uiso calc R 1 1 . .
    H H5C -0.3566 0.0442 0.8791 0.081 Uiso calc R 1 1 . .
loop_
    _atom_site_aniso_label
    _atom_site_aniso_U_11
    _atom_site_aniso_U_22
    _atom_site_aniso_U_33
    _atom_site_aniso_U_12
    _atom_site_aniso_U_13
    _atom_site_aniso_U_23
    Ca 0.01787(15) 0.02063(15) 0.01751(15) -0.00083(11) 0.00031(11) -0.00214(12)
    S 0.01931(13) 0.02153(13) 0.01727(13) -0.00037(10) 0.00084(10) -0.00333(10)
    O1 0.0406(5) 0.0242(4) 0.0332(4) 0.0049(3) 0.0042(4) -0.0100(3)
    O2 0.0207(4) 0.0316(4) 0.0274(4) -0.0034(3) 0.0064(3) -0.0052(3)
    O3 0.0328(4) 0.0520(5) 0.0267(4) -0.0053(4) -0.0088(4) -0.0081(4)
    O4 0.0360(5) 0.0221(4) 0.0337(5) 0.0035(3) 0.0052(4) 0.0001(3)
    N 0.0362(6) 0.0223(5) 0.0295(5) 0.0062(4) 0.0106(4) 0.0018(4)
    C1 0.0271(6) 0.0208(5) 0.0229(5) 0.0011(4) 0.0026(5) -0.0016(4)
    C2 0.0254(6) 0.0244(6) 0.0265(6) -0.0001(4) 0.0047(5) -0.0006(5)
    C3 0.0309(6) 0.0235(6) 0.0284(6) -0.0001(4) 0.0065(5) -0.0011(5)
    C4 0.0339(6) 0.0225(6) 0.0247(6) -0.0003(5) 0.0047(5) -0.0019(5)
    C5 0.0578(9) 0.0355(7) 0.0443(8) 0.0108(6) 0.0261(7) 0.0076(6)
_geom_special_details
;
All e.s.d.'s (except the e.s.d. in the dihedral angle between two l.s. planes)
are estimated using the full covariance matrix. The cell e.s.d.'s are taken
into account individually in the estimation of e.s.d.'s in distances, angles
and torsion angles; correlations between e.s.d.'s in cell parameters are only
used when they are defined by crystal symmetry. An approximate (isotropic)
treatment of cell e.s.d.'s is used for estimating e.s.d.'s involving l.s.
planes.
;
loop_
    _geom_bond_atom_site_label_1
    _geom_bond_atom_site_label_2
    _geom_bond_site_symmetry_2
    _geom_bond_distance
    _geom_bond_publ_flag
    Ca O3 2_665 2.2828(8) ?
    Ca O3 1_655 2.2828(8) ?
    Ca O2 2_765 2.3519(7) ?
    Ca O2 . 2.3519(7) ?
    Ca O4 2_656 2.3941(7) ?
    Ca O4 1_664 2.3941(7) ?
    S O1 . 1.4442(7) ?
    S O3 . 1.4471(8) ?
    S O2 . 1.4609(7) ?
    S C1 . 1.7662(10) ?
    O3 Ca 1_455 2.2828(8) ?
    O4 C4 . 1.2382(12) ?
    O4 Ca 1_446 2.3941(7) ?
    N C4 . 1.3256(13) ?
    N C3 . 1.4523(13) ?
    N H1N . 0.8600 ?
    C1 C2 . 1.5245(13) ?
    C1 H1A . 0.9700 ?
    C1 H1B . 0.9700 ?
    C2 C3 . 1.5109(14) ?
    C2 H2A . 0.9700 ?
    C2 H2B . 0.9700 ?
    C3 H3A . 0.9700 ?
    C3 H3B . 0.9700 ?
    C4 C5 . 1.4910(16) ?
    C5 H5A . 0.9600 ?
    C5 H5B . 0.9600 ?
    C5 H5C . 0.9600 ?
loop_
    _geom_angle_atom_site_label_1
    _geom_angle_atom_site_label_2
    _geom_angle_atom_site_label_3
    _geom_angle_site_symmetry_1
    _geom_angle_site_symmetry_3
    _geom_angle
    _geom_angle_publ_flag
    O3 Ca O3 2_665 1_655 180.00(4) ?
    O3 Ca O2 2_665 2_765 88.69(3) ?
    O3 Ca O2 1_655 2_765 91.31(3) ?
    O3 Ca O2 2_665 . 91.31(3) ?
    O3 Ca O2 1_655 . 88.69(3) ?
    O2 Ca O2 2_765 . 180.0000(10)
                                ?
    O3 Ca O4 2_665 2_656 92.36(3) ?
    O3 Ca O4 1_655 2_656 87.64(3) ?
    O2 Ca O4 2_765 2_656 97.35(3) ?
    O2 Ca O4 . 2_656 82.65(3) ?
    O3 Ca O4 2_665 1_664 87.64(3) ?
    O3 Ca O4 1_655 1_664 92.36(3) ?
    O2 Ca O4 2_765 1_664 82.65(3) ?
    O2 Ca O4 . 1_664 97.35(3) ?
    O4 Ca O4 2_656 1_664 180.00(2) ?
    O1 S O3 . . 112.42(5) ?
    O1 S O2 . . 112.71(5) ?
    O3 S O2 . . 111.72(5) ?
    O1 S C1 . . 107.12(5) ?
    O3 S C1 . . 106.99(5) ?
    O2 S C1 . . 105.35(5) ?
    S O2 Ca . . 144.39(5) ?
    S O3 Ca . 1_455 170.63(5) ?
    C4 O4 Ca . 1_446 132.62(7) ?
    C4 N C3 . . 123.86(9) ?
    C4 N H1N . . 118.1 ?
    C3 N H1N . . 118.1 ?
    C2 C1 S . . 113.33(7) ?
    C2 C1 H1A . . 108.9 ?
    S C1 H1A . . 108.9 ?
    C2 C1 H1B . . 108.9 ?
    S C1 H1B . . 108.9 ?
    H1A C1 H1B . . 107.7 ?
    C3 C2 C1 . . 110.28(8) ?
    C3 C2 H2A . . 109.6 ?
    C1 C2 H2A . . 109.6 ?
    C3 C2 H2B . . 109.6 ?
    C1 C2 H2B . . 109.6 ?
    H2A C2 H2B . . 108.1 ?
    N C3 C2 . . 110.46(8) ?
    N C3 H3A . . 109.6 ?
    C2 C3 H3A . . 109.6 ?
    N C3 H3B . . 109.6 ?
    C2 C3 H3B . . 109.6 ?
    H3A C3 H3B . . 108.1 ?
    O4 C4 N . . 122.27(10) ?
    O4 C4 C5 . . 121.44(10) ?
    N C4 C5 . . 116.28(9) ?
    C4 C5 H5A . . 109.5 ?
    C4 C5 H5B . . 109.5 ?
    H5A C5 H5B . . 109.5 ?
    C4 C5 H5C . . 109.5 ?
    H5A C5 H5C . . 109.5 ?
    H5B C5 H5C . . 109.5 ?
loop_
    _geom_torsion_atom_site_label_1
    _geom_torsion_atom_site_label_2
    _geom_torsion_atom_site_label_3
    _geom_torsion_atom_site_label_4
    _geom_torsion_site_symmetry_1
    _geom_torsion_site_symmetry_2
    _geom_torsion_site_symmetry_3
    _geom_torsion_site_symmetry_4
    _geom_torsion
    _geom_torsion_publ_flag
    O1 S O2 Ca . . . . -156.68(7) ?
    O3 S O2 Ca . . . . -28.97(9) ?
    C1 S O2 Ca . . . . 86.85(8) ?
    O3 Ca O2 S 2_665 . . . 23.48(8) ?
    O3 Ca O2 S 1_655 . . . -156.52(8) ?
    O4 Ca O2 S 2_656 . . . -68.73(8) ?
    O4 Ca O2 S 1_664 . . . 111.27(8) ?
    O1 S C1 C2 . . . . 52.32(9) ?
    O3 S C1 C2 . . . . -68.44(9) ?
    O2 S C1 C2 . . . . 172.54(8) ?
    S C1 C2 C3 . . . . -179.41(8) ?
    C4 N C3 C2 . . . . 176.87(11) ?
    C1 C2 C3 N . . . . 170.74(9) ?
    Ca O4 C4 N 1_446 . . . -169.56(8) ?
    Ca O4 C4 C5 1_446 . . . 9.90(18) ?
    C3 N C4 O4 . . . . -3.33(19) ?
    C3 N C4 C5 . . . . 177.18(11) ?
loop_
    _geom_hbond_atom_site_label_D
    _geom_hbond_atom_site_label_H
    _geom_hbond_atom_site_label_A
    _geom_hbond_site_symmetry_A
    _geom_hbond_distance_DH
    _geom_hbond_distance_HA
    _geom_hbond_distance_DA
    _geom_hbond_angle_DHA
    _geom_hbond_publ_flag
    N H1N O1 2_566 0.86 2.15 3.0025(12) 168.6 yes
    C5 H5C O1 2_566 0.96 2.48 3.3569(15) 152.2 yes
    C1 H1B O1 2_666 0.97 2.53 3.3007(14) 136.5 yes
_iucr_refine_instructions_details
;
TITL    acamtr2: cella ridotta
CELL   0.71069      5.5372    8.1487    9.7578   69.159   84.305   89.329
ZERR         2      0.0004    0.0006   0.0007    0.001    0.002    0.002
LATT  1
SFAC    C   H   N   O   S   CA
UNIT    10  20   2   8   2   1
MERG     0
OMIT    -0.5 55
L.S.      4
FMAP      2
PLAN     5
ACTA
CONF
BOND $H
EQIV $1 -x, -y+1, -z+1
EQIV $2 -x+1, -y+1, -z+1
HTAB N O1_$1
HTAB c5 O1_$1
HTAB c1 O1_$2
SIZE 0.29 0.23 0.08
TEMP 20
WGHT    0.047800
BASF   0.46743   0.04345
FVAR       1.24327
CA    6    1.000000    0.500000    0.000000    10.50000    0.01787    0.02063 =
         0.01751   -0.00214    0.00031   -0.00083
S     5    0.466956    0.530550    0.239255    11.00000    0.01931    0.02153 =
         0.01727   -0.00333    0.00084   -0.00037
O1    4    0.395181    0.658135    0.306102    11.00000    0.04062    0.02423 =
         0.03316   -0.01003    0.00424    0.00488
O2    4    0.719967    0.554295    0.175585    11.00000    0.02072    0.03164 =
         0.02738   -0.00524    0.00636   -0.00342
O3    4    0.304481    0.523041    0.134143    11.00000    0.03281    0.05204 =
         0.02667   -0.00809   -0.00884   -0.00530
O4    4    0.061777   -0.201984    0.835195    11.00000    0.03600    0.02211 =
         0.03366    0.00011    0.00521    0.00350
N     3   -0.010146    0.077705    0.699420    11.00000    0.03624    0.02227 =
         0.02950    0.00182    0.01060    0.00625
AFIX  43
H1N   2   -0.108725    0.163008    0.686620    11.00000   -1.20000
AFIX   0
C1    1    0.449922    0.322452    0.381873    11.00000    0.02715    0.02081 =
         0.02293   -0.00161    0.00256    0.00112
AFIX  23
H1A   2    0.479638    0.232713    0.338777    11.00000   -1.20000
H1B   2    0.576937    0.316513    0.445039    11.00000   -1.20000
AFIX   0
C2    1    0.205676    0.282967    0.475574    11.00000    0.02543    0.02435 =
         0.02645   -0.00058    0.00469   -0.00014
AFIX  23
H2A   2    0.174161    0.371948    0.519320    11.00000   -1.20000
H2B   2    0.077574    0.286040    0.413794    11.00000   -1.20000
AFIX   0
C3    1    0.205766    0.104176    0.595801    11.00000    0.03089    0.02350 =
         0.02845   -0.00110    0.00650   -0.00009
AFIX  23
H3A   2    0.210779    0.013844    0.552403    11.00000   -1.20000
H3B   2    0.349257    0.094552    0.647410    11.00000   -1.20000
AFIX   0
C4    1   -0.064224   -0.070201    0.812571    11.00000    0.03387    0.02254 =
         0.02473   -0.00189    0.00468   -0.00029
C5    1   -0.287672   -0.070263    0.911358    11.00000    0.05782    0.03546 =
         0.04428    0.00765    0.02610    0.01079
AFIX  37
H5A   2   -0.246899   -0.099790    1.010523    11.00000   -1.50000
H5B   2   -0.403377   -0.155255    0.908047    11.00000   -1.50000
H5C   2   -0.356612    0.044217    0.879110    11.00000   -1.50000
HKLF      5 1 1 0 0 0 -1 0 0 -1 -1
REM     acamtr2: cella ridotta
REM R1 =  0.0339 for   7647 Fo > 4sig(Fo)  and  0.0388 for all   8721 data
REM    109 parameters refined using      0 restraints
END
WGHT      0.0487      0.0000
REM Highest difference peak  0.391,  deepest hole -0.333,  1-sigma level  0.061
Q1    1   0.4601  0.4197  0.3172  11.00000  0.05    0.39
Q2    1   0.3989  0.6379  0.2400  11.00000  0.05    0.30
Q3    1   1.0385  0.3838 -0.0061  11.00000  0.05    0.28
Q4    1  -0.0496  0.1677  0.7137  11.00000  0.05    0.27
Q5    1   0.3351  0.5564  0.0865  11.00000  0.05    0.24
;
