# Supplementary material for: Calcium acamprosate: a triclinic polymorph
Source: Acta Crystallogr Sect E Struct Rep Online. 2011 Nov 9;67(Pt 12):m1736–7. doi: 10.1107/S1600536811046940 (PMC3238647; doi:10.1107/S1600536811046940)
Supplement: Supplementary file 2 [file e-67-m1736-Isup2.hkl]

# 
# h,k,l, Fc-squared, Fo-squared, sigma(Fo-squared) and status flag 
# 
data_I
_shelx_title '    acamtr2: cella ridotta' 
_shelx_refln_list_code          4 
_shelx_F_calc_maximum       80.76 
_exptl_crystal_F_000       210.00 
_reflns_d_resolution_high  0.7697 
 
loop_ 
 _symmetry_equiv_pos_as_xyz 
 'x, y, z' 
 '-x, -y, -z' 
 
_cell_length_a     5.5372 
_cell_length_b     8.1487 
_cell_length_c     9.7578 
_cell_angle_alpha  69.159 
_cell_angle_beta   84.305 
_cell_angle_gamma  89.329 
 
_shelx_F_squared_multiplier     1.000 
 
loop_ 
 _refln_index_h 
 _refln_index_k 
 _refln_index_l 
 _refln_F_squared_calc 
 _refln_F_squared_meas 
 _refln_F_squared_sigma 
 _refln_observed_status 
   1   0   0        5.67        4.88      0.60 o 
  -1   0   0        5.67        4.46      0.57 o 
  -1   0   0        5.67        4.59      0.36 o 
   1   0   0        5.67        4.46      0.49 o 
   1   0   0        5.42        4.15      0.43 o 
  -1   0   0        5.42        3.75      0.54 o 
  -1   0   0        5.42        4.19      0.43 o 
   2   0   0      352.71      343.72      4.83 o 
   2   0   0      352.71      337.75      6.09 o 
  -2   0   0      352.71      329.38      6.16 o 
  -2   0   0      352.71      340.25      5.07 o 
   2   0   0      369.08      356.97      6.44 o 
   2   0   0      369.08      350.40      5.52 o 
  -2   0   0      369.08      354.70      6.24 o 
  -3   0   0       98.55      104.64      2.38 o 
   3   0   0       98.55      102.76      4.29 o 
  -3   0   0       98.55      102.81      4.14 o 
   3   0   0       98.55      107.52      3.79 o 
  -4   0   0      358.63      349.31      8.98 o 
   4   0   0      358.63      367.37      8.23 o 
   4   0   0      358.63      363.04      9.49 o 
   4   0   0      342.73      317.02      8.87 o 
   4   0   0      342.73      346.78      6.47 o 
  -4   0   0      342.73      318.37      8.72 o 
  -4   0   0      342.73      347.05      7.25 o 
   5   0   0        0.89        1.46      1.15 o 
  -5   0   0        0.89        1.08      0.93 o 
   5   0   0        0.89        1.97      0.92 o 
   5   0   0        0.85        1.15      0.93 o 
  -5   0   0        0.85        1.35      0.73 o 
  -5   0   0        0.85        0.25      0.68 o 
   6   0   0       25.28       27.47      2.79 o 
  -6   0   0       25.28       27.88      3.33 o 
   6   0   0       25.28       28.00      3.55 o 
   7   0   0        7.88        5.06      2.04 o 
  -7   0   0        7.88        9.10      2.49 o 
  -7   0   0        7.53        8.22      2.48 o 
   7   0   0        7.53        9.50      2.56 o 
   7   1   1       14.17       14.67      3.23 o 
   7   1   1       12.99       15.64      3.07 o 
  -7  -1  -1       13.59       15.90      3.08 o 
   6   1   1       51.67       55.96      4.57 o 
  -6  -1  -1       54.07       57.08      4.54 o 
   6   1   1       54.07       63.86      4.26 o 
   6   1   1       71.74       74.98      5.60 o 
  -5  -1  -1       15.27       14.09      2.00 o 
   5   1   1       15.27       19.31      2.65 o 
  -5  -1  -1       15.27       14.98      2.55 o 
  -5  -1  -1       15.98       14.14      2.34 o 
   5   1   1       15.98       15.99      1.99 o 
   5   1   1       15.98       15.24      2.59 o 
   4   1   1      466.56      502.22      7.51 o 
   4   1   1      466.56      480.19     10.41 o 
  -4  -1  -1      466.56      452.72     10.74 o 
  -4  -1  -1      466.56      481.25      9.34 o 
  -4  -1  -1      488.21      490.91     10.38 o 
   4   1   1      488.21      512.48     11.40 o 
   4   1   1      488.21      522.03      9.89 o 
   3   1   1        0.71        0.69      0.49 o 
  -3  -1  -1        0.71        0.97      0.54 o 
   3   1   1        1.38        0.38      0.87 o 
   3   1   1        0.67        1.31      0.60 o 
  -3  -1  -1        0.67        0.51      0.47 o 
   2   1   1      146.88      150.88      3.34 o 
   2   1   1      146.88      152.17      4.32 o 
   2   1   1      146.88      148.98      3.79 o 
  -2  -1  -1      140.37      144.57      2.94 o 
  -2  -1  -1      140.37      133.69      3.70 o 
  -2  -1  -1      140.37      135.62      4.13 o 
   2   1   1      140.37      140.91      3.71 o 
  -1  -1  -1      111.27      116.30      2.89 o 
  -1  -1  -1      111.27      119.11      2.24 o 
   1   1   1      111.27      119.97      2.30 o 
  -1  -1  -1      111.27      112.78      2.72 o 
   1   1   1      116.44      125.37      2.60 o 
   1   1   1      116.44      127.80      2.85 o 
   1   1   1      116.44      125.39      2.78 o 
   1   1   1      116.44      125.46      2.67 o 
   0   1   1      132.19      134.86      2.07 o 
   0  -1  -1      132.19      135.31      2.19 o 
   0  -1  -1      132.19      135.28      2.40 o 
   0   1   1      138.32      142.11      2.48 o 
   0   1   1      138.32      141.88      2.23 o 
   0  -1  -1      138.32      136.59      2.46 o 
   0  -1  -1      138.32      143.49      2.08 o 
  -1   1   1     1136.83     1149.68      9.62 o 
   1  -1  -1     1136.83     1212.27      9.30 o 
  -1   1   1     1136.83     1091.42      9.23 o 
  -1   1   1     1136.83     1187.80      9.58 o 
  -1   1   1     1189.58     1279.08     10.00 o 
   1  -1  -1     1189.58     1230.01      9.52 o 
   1  -1  -1     1189.58     1236.93      9.23 o 
  -1   1   1     1189.58     1237.71      8.79 o 
   2  -1  -1       19.53       22.15      1.47 o 
  -2   1   1       19.53       21.60      1.05 o 
  -2   1   1       19.53       19.19      1.59 o 
   2  -1  -1       20.44       19.70      1.44 o 
  -2   1   1       20.44       18.20      1.55 o 
  -2   1   1       20.44       20.43      0.91 o 
   2  -1  -1       20.44       21.76      1.64 o 
  -3   1   1      289.81      303.66      5.21 o 
   3  -1  -1      289.81      299.39      7.58 o 
   3  -1  -1      289.81      312.94      6.17 o 
  -3   1   1      303.26      310.34      3.82 o 
   3  -1  -1      303.26      314.66      7.50 o 
  -3   1   1      303.26      304.60      7.43 o 
   3  -1  -1      305.51      322.10      6.81 o 
   4  -1  -1       34.26       41.11      2.78 o 
  -4   1   1       34.26       36.88      3.11 o 
   4  -1  -1       34.26       37.39      3.12 o 
   4  -1  -1       32.74       40.27      2.41 o 
  -4   1   1       32.74       40.07      2.21 o 
  -4   1   1       32.74       37.85      3.11 o 
   4  -1  -1       32.74       39.00      3.24 o 
   5  -1  -1       62.96       69.88      4.86 o 
  -5   1   1       62.96       64.26      4.58 o 
   5  -1  -1       62.96       66.17      3.96 o 
   5  -1  -1       60.17       63.66      4.66 o 
   6  -1  -1        0.10        0.33      0.63 o 
  -6   1   1        0.10        0.05      0.84 o 
   6  -1  -1        9.06        7.90      2.65 o 
  -7   1   1       69.68       74.61      6.24 o 
   7  -1  -1       69.68       79.59      6.37 o 
  -7   1   1       72.91       79.59      6.17 o 
   7  -1  -1       72.91       71.71      6.07 o 
  -7  -2  -2        9.63       13.55      2.54 o 
   7   2   2        9.63       10.18      2.54 o 
  -6  -2  -2        1.53        1.46      0.96 o 
   6   2   2        1.53        3.14      1.55 o 
   6   2   2        1.53        1.72      0.98 o 
  -6  -2  -2        1.46        1.63      1.18 o 
   6   2   2        1.46        2.11      1.03 o 
  -6  -2  -2        1.46        0.44      0.71 o 
  -5  -2  -2       69.45       74.11      4.43 o 
   5   2   2       69.45       69.65      4.32 o 
  -5  -2  -2       69.45       66.81      4.84 o 
   5   2   2       72.67       73.92      4.31 o 
  -5  -2  -2       72.67       74.11      4.54 o 
   5   2   2       72.67       72.34      4.98 o 
   4   2   2      277.45      280.98      8.55 o 
   4   2   2      277.45      278.23      7.53 o 
  -4  -2  -2      277.45      278.14      7.74 o 
  -3  -2  -2      198.26      193.65      6.31 o 
  -3  -2  -2      198.26      194.01      4.30 o 
  -3  -2  -2      198.26      194.75      5.82 o 
   3   2   2      198.26      198.65      5.28 o 
   3   2   2      207.46      206.78      5.77 o 
   3   2   2      207.46      207.04      5.20 o 
   3   2   2      207.46      212.71      6.37 o 
  -2  -2  -2        1.55        0.88      0.52 o 
  -2  -2  -2        1.55        0.78      0.37 o 
   2   2   2        1.55        0.71      0.38 o 
   2   2   2        1.62        0.54      0.40 o 
   2   2   2        1.62        0.71      0.44 o 
   2   2   2        1.62        1.19      0.52 o 
   2   2   2        1.62        1.13      0.49 o 
  -1  -2  -2      135.09      129.33      3.03 o 
   1   2   2      135.09      128.80      3.49 o 
   1   2   2      135.09      127.11      2.91 o 
   1   2   2      135.09      134.38      3.61 o 
   0  -2  -2     1807.21     1822.12     11.94 o 
   0  -2  -2     1807.21     1829.33     12.71 o 
   0   2   2     1807.21     1857.96     13.21 o 
   0   2   2     1807.21     1656.24     13.04 o 
   0  -2  -2     1891.06     1957.92     14.08 o 
   0   2   2     1891.06     1854.61     13.01 o 
   0  -2  -2     1891.06     1914.83     13.26 o 
   0   2   2     1891.06     1910.15     12.27 o 
   1  -2  -2      747.17      766.29      8.83 o 
  -1   2   2      747.17      722.75      7.45 o 
   1  -2  -2      747.17      761.10      7.47 o 
  -1   2   2      747.17      751.93      8.51 o 
  -1   2   2      714.04      723.73      8.80 o 
  -1   2   2      714.04      745.59      6.30 o 
   1  -2  -2      714.04      734.13      8.60 o 
  -1   2   2      714.04      731.87      8.02 o 
  -2   2   2       29.07       31.47      2.16 o 
   2  -2  -2       29.07       30.00      1.97 o 
   2  -2  -2       29.07       27.50      1.87 o 
  -2   2   2       29.07       29.22      1.48 o 
   3  -2  -2      130.79      125.79      4.80 o 
   3  -2  -2      130.79      118.64      4.39 o 
  -3   2   2      130.79      120.70      2.83 o 
  -3   2   2      130.79      123.61      5.01 o 
  -3   2   2      124.99      113.58      4.83 o 
   3  -2  -2      124.99      113.64      4.85 o 
  -3   2   2      124.99      122.40      2.76 o 
   3  -2  -2      124.99      123.06      4.26 o 
   4  -2  -2        7.53        8.40      1.38 o 
  -4   2   2        7.53        5.28      1.54 o 
   4  -2  -2        7.53        7.65      1.78 o 
  -4   2   2        7.88        7.35      1.72 o 
   4  -2  -2        7.88        7.32      1.41 o 
   4  -2  -2        7.88        8.87      1.80 o 
   5  -2  -2      108.19       99.26      4.90 o 
   5  -2  -2      108.19      102.92      5.82 o 
  -5   2   2      108.19       99.13      5.78 o 
   6  -2  -2        4.87        7.41      1.77 o 
  -6   2   2        4.87        5.98      1.96 o 
   6  -2  -2        4.87        5.32      1.91 o 
  -6   2   2        4.65        5.52      1.96 o 
   6  -2  -2        4.65        4.85      1.82 o 
  -6  -3  -3        1.28        0.32      0.77 o 
   6   3   3        1.28        1.87      1.04 o 
  -6  -3  -3        1.28        1.74      1.26 o 
   6   3   3        1.34        1.07      1.11 o 
  -6  -3  -3        1.34        2.45      1.11 o 
   6   3   3        1.34        2.65      1.05 o 
   5   3   3       59.24       63.62      4.77 o 
  -5  -3  -3       59.24       59.35      4.02 o 
   5   3   3       59.24       55.38      3.92 o 
  -5  -3  -3       56.61       54.38      4.53 o 
  -5  -3  -3       56.61       57.99      4.13 o 
   5   3   3       56.61       56.32      3.71 o 
   4   3   3       30.05       24.90      2.44 o 
  -4  -3  -3       30.05       31.60      2.59 o 
   4   3   3       28.72       29.35      2.33 o 
   4   3   3       64.89       67.62      3.64 o 
   4   3   3       64.89       65.10      4.33 o 
   3   3   3        3.65        2.07      1.19 o 
   3   3   3        3.65        4.15      0.85 o 
  -3  -3  -3        3.65        3.23      0.78 o 
  -3  -3  -3        3.65        2.89      1.01 o 
   3   3   3        3.81        4.08      1.09 o 
   3   3   3        3.81        3.77      1.09 o 
   3   3   3        3.81        5.61      1.15 o 
   3   3   3        3.81        5.07      1.22 o 
   2   3   3      101.25      102.95      4.21 o 
  -2  -3  -3      101.25      104.56      3.49 o 
   2   3   3      101.25      110.40      2.82 o 
  -2  -3  -3      101.25       97.92      4.07 o 
   2   3   3      105.95      109.19      3.50 o 
   2   3   3      105.95      105.32      4.02 o 
   2   3   3      105.95      108.97      4.15 o 
  -1  -3  -3      289.83      310.91      5.21 o 
   1   3   3       41.96       42.02      1.90 o 
   1   3   3       41.96       36.68      2.28 o 
  -1  -3  -3       40.10       36.11      2.09 o 
  -1  -3  -3       40.10       34.20      2.17 o 
   0   3   3       22.93       28.09      2.18 o 
   0  -3  -3       22.93       28.96      1.91 o 
   0   3   3       22.93       28.74      1.16 o 
   0  -3  -3       22.93       30.03      1.79 o 
   0   3   3       24.00       29.46      1.96 o 
   0  -3  -3       24.00       29.90      1.42 o 
   0   3   3       24.00       29.46      1.77 o 
   0  -3  -3       24.00       29.73      1.94 o 
   1  -3  -3      131.34      137.32      4.39 o 
  -1   3   3      131.34      132.95      4.04 o 
   1  -3  -3      131.34      136.95      3.33 o 
  -1   3   3      131.34      138.05      4.01 o 
  -1   3   3      125.51      136.87      3.11 o 
  -1   3   3      125.51      135.01      3.69 o 
  -1   3   3      125.51      130.22      4.39 o 
   1  -3  -3      125.51      133.56      4.35 o 
  -2   3   3      189.43      178.73      4.37 o 
   2  -3  -3      189.43      184.34      4.85 o 
  -2   3   3      189.43      192.51      5.74 o 
   2  -3  -3      402.83      392.41      8.01 o 
  -3   3   3        3.73        4.19      1.26 o 
   3  -3  -3        3.73        4.72      1.22 o 
   3  -3  -3        3.73        3.51      1.17 o 
   3  -3  -3        3.90        4.67      1.19 o 
  -3   3   3        3.90        4.29      0.77 o 
  -3   3   3        3.90        4.30      1.31 o 
   3  -3  -3        3.90        5.12      1.20 o 
   4  -3  -3      486.77      479.03     11.08 o 
   4  -3  -3      486.77      499.42     10.68 o 
  -4   3   3      486.77      472.47     11.69 o 
   4  -3  -3      465.19      494.44     10.47 o 
  -4   3   3      465.19      479.11     12.09 o 
   4  -3  -3      465.19      473.72     11.95 o 
  -5   3   3        9.02        8.93      2.00 o 
   5  -3  -3        9.02        9.26      2.41 o 
   5  -3  -3        9.02        9.28      1.86 o 
  -6   3   3       98.72       94.08      6.52 o 
   6  -3  -3       98.72      105.21      5.66 o 
   6  -3  -3       98.72      103.96      6.59 o 
   6  -3  -3       94.34      101.62      6.92 o 
  -6   3   3       94.34      103.08      6.90 o 
   6   4   4       31.10       32.09      4.26 o 
  -6  -4  -4       31.10       31.70      3.57 o 
   6   4   4       32.54       34.04      3.47 o 
  -5  -4  -4       52.99       50.15      3.69 o 
   5   4   4       52.99       50.33      3.95 o 
  -4  -4  -4      141.85      138.38      6.39 o 
   4   4   4      141.85      141.90      6.69 o 
   4   4   4      141.85      144.28      4.89 o 
   4   4   4      148.43      149.87      6.25 o 
   4   4   4      148.43      127.62      5.54 o 
  -3  -4  -4        0.97        1.68      1.06 o 
   3   4   4        0.97        1.94      0.95 o 
   3   4   4        0.97        1.88      0.84 o 
   3   4   4        0.93        1.79      1.06 o 
  -3  -4  -4        0.93        1.42      0.86 o 
  -2  -4  -4      188.57      178.23      4.99 o 
   2   4   4      188.57      175.16      4.74 o 
   2   4   4      188.57      171.66      5.89 o 
   2   4   4      154.34      149.68      2.88 o 
   1   4   4        5.18        7.36      1.63 o 
  -1  -4  -4        5.18        7.35      1.28 o 
  -1  -4  -4        5.18        7.14      1.28 o 
  -1  -4  -4        5.42        8.04      1.15 o 
  -1  -4  -4        5.42        7.37      1.37 o 
   1   4   4        5.42        6.77      1.35 o 
   1   4   4        5.42        7.61      1.06 o 
   0   4   4      690.03      681.35     11.38 o 
   0  -4  -4      690.03      722.46     11.10 o 
   0  -4  -4      690.03      724.65      9.86 o 
   0  -4  -4      722.05      787.76      7.93 o 
   0   4   4      722.05      752.09      9.95 o 
   0   4   4      722.05      714.50     11.03 o 
   0  -4  -4      722.05      754.67     11.49 o 
  -1   4   4      185.86      192.41      5.54 o 
  -1   4   4      185.86      187.12      5.39 o 
   1  -4  -4      185.86      193.26      5.99 o 
   1  -4  -4      109.36      115.11      3.34 o 
  -2   4   4      283.53      264.26      6.30 o 
   2  -4  -4      283.53      284.30      6.29 o 
  -2   4   4      283.53      284.51      7.44 o 
   2  -4  -4      283.53      283.38      7.68 o 
  -2   4   4      270.95      283.84      8.02 o 
   2  -4  -4      270.95      284.69      7.77 o 
  -2   4   4      270.95      287.09      4.73 o 
   3  -4  -4        3.62        5.01      1.36 o 
   3  -4  -4        3.62        4.34      1.17 o 
  -3   4   4        3.62        4.08      1.36 o 
  -3   4   4        3.62        3.92      0.92 o 
  -3   4   4        3.46        3.56      1.37 o 
   3  -4  -4        3.46        3.01      1.10 o 
   3  -4  -4        3.46        4.61      1.36 o 
   4  -4  -4      102.57       94.24      5.08 o 
   4  -4  -4      102.57      105.85      5.35 o 
  -4   4   4      102.57      100.32      5.69 o 
   5  -4  -4       35.55       33.95      3.45 o 
  -5   4   4       35.55       34.50      3.72 o 
   5  -4  -4       35.55       29.52      3.00 o 
   5  -4  -4       33.98       33.48      3.06 o 
   5  -4  -4       33.98       31.51      3.55 o 
  -5   4   4       33.98       29.48      3.52 o 
  -6   4   4        2.21        3.33      1.66 o 
   6  -4  -4        2.21        0.91      0.93 o 
  -6   4   4        2.32        3.33      1.51 o 
   6  -4  -4        2.32        2.46      0.78 o 
   6  -4  -4        2.32        2.67      1.36 o 
  -6  -5  -5        9.35       10.15      2.50 o 
   6   5   5        9.35        9.85      2.78 o 
   6   5   5        9.79       10.27      2.36 o 
  -6  -5  -5        9.79       11.12      2.72 o 
   5   5   5        4.36        3.40      1.63 o 
   5   5   5        4.36        6.07      1.37 o 
  -5  -5  -5        4.36        4.85      2.04 o 
  -4  -5  -5      168.15      157.43      7.34 o 
   4   5   5      168.15      161.02      7.63 o 
   4   5   5      175.96      165.20      6.09 o 
  -4  -5  -5      175.96      167.90      6.73 o 
   4   5   5      175.96      173.43      7.28 o 
   4   5   5      175.96      175.06      7.06 o 
  -3  -5  -5        5.18        5.80      1.33 o 
  -3  -5  -5        5.18        6.18      1.74 o 
   3   5   5        5.18        6.16      1.88 o 
   3   5   5        5.42        5.71      1.57 o 
  -3  -5  -5        5.42        5.52      1.30 o 
   3   5   5        5.42        6.43      1.29 o 
   3   5   5        5.42        5.76      1.56 o 
  -2  -5  -5       81.61       85.74      4.81 o 
   2   5   5       81.61       83.74      3.53 o 
   2   5   5       81.61       81.31      4.54 o 
  -2  -5  -5       81.61       80.06      3.64 o 
   1   5   5       67.00       55.46      3.99 o 
  -1  -5  -5       67.00       56.24      3.43 o 
  -1  -5  -5       67.00       62.46      3.57 o 
  -1  -5  -5       70.11       64.00      2.84 o 
   1   5   5       70.11       66.26      3.12 o 
   1   5   5       70.11       52.54      3.53 o 
  -1  -5  -5       70.11       62.02      3.87 o 
   0   5   5        4.94        4.70      1.57 o 
   0  -5  -5        4.94        5.85      0.53 o 
   0  -5  -5        4.94        3.97      1.21 o 
   0  -5  -5        4.94        4.50      1.09 o 
   0  -5  -5        5.17        5.07      0.85 o 
   0   5   5        5.17        4.78      1.34 o 
   0  -5  -5        5.17        4.65      1.25 o 
   0   5   5        5.17        4.06      1.08 o 
  -1   5   5      139.63      132.87      4.96 o 
  -1   5   5      139.63      133.08      5.27 o 
   1  -5  -5      139.63      113.26      5.15 o 
   1  -5  -5       58.93       62.70      2.63 o 
   1  -5  -5       56.31       54.29      2.61 o 
  -2   5   5       90.62       83.13      4.85 o 
   2  -5  -5       90.62       90.65      4.96 o 
   2  -5  -5       90.62       88.90      4.11 o 
  -2   5   5       94.82       91.51      4.23 o 
   2  -5  -5       94.82       87.11      4.74 o 
   2  -5  -5       94.82       94.14      3.76 o 
  -2   5   5       94.82       75.10      4.21 o 
  -3   5   5       52.89       46.04      3.69 o 
  -3   5   5       52.89       51.09      3.06 o 
   3  -5  -5       52.89       50.66      3.81 o 
   3  -5  -5       52.89       55.52      3.37 o 
  -3   5   5       50.55       49.87      4.05 o 
   3  -5  -5       50.55       51.10      3.95 o 
   3  -5  -5       50.55       52.98      3.71 o 
   4  -5  -5       67.80       69.48      4.69 o 
   4  -5  -5       67.80       60.30      4.15 o 
  -4   5   5       67.80       61.35      4.69 o 
  -5   5   5       23.06       23.21      3.45 o 
   5  -5  -5       23.06       25.54      2.96 o 
   5  -5  -5       23.06       27.07      3.07 o 
   5  -5  -5       22.04       26.81      3.29 o 
  -5   5   5       22.04       26.95      3.89 o 
   5  -5  -5       22.04       27.13      3.03 o 
   5   6   6       38.25       44.00      4.70 o 
  -5  -6  -6       38.25       42.55      4.37 o 
   5   6   6       40.02       48.96      4.34 o 
   5   6   6       40.02       44.47      3.93 o 
   4   6   6        0.00       -0.26      1.05 o 
  -4  -6  -6        0.00        0.18      0.91 o 
   4   6   6        0.00        0.41      0.69 o 
  -3  -6  -6      146.96      158.31      7.45 o 
   3   6   6      146.96      158.45      7.15 o 
   2   6   6       18.26       16.61      2.95 o 
  -2  -6  -6       18.26       18.00      2.55 o 
  -2  -6  -6       18.26       17.73      2.17 o 
   2   6   6       19.10       18.56      2.67 o 
  -2  -6  -6       19.10       17.68      2.67 o 
   2   6   6       19.10       18.66      1.84 o 
  -1  -6  -6      130.65      126.69      5.71 o 
  -1  -6  -6      130.65      120.47      5.43 o 
   1   6   6      130.65      113.32      6.19 o 
   1   6   6      136.71      125.95      6.07 o 
  -1  -6  -6      136.71      131.96      6.15 o 
   1   6   6      136.71      132.72      4.85 o 
   0  -6  -6      296.33      287.39      8.97 o 
   0   6   6      296.33      311.55      9.26 o 
   0   6   6      296.33      293.83      7.71 o 
  -1   6   6        7.61        9.93      2.29 o 
   1  -6  -6        7.61        6.61      1.79 o 
   1  -6  -6        7.96        8.13      1.84 o 
  -1   6   6        7.96        7.95      1.77 o 
  -1   6   6        7.96        9.41      1.71 o 
  -2   6   6        3.34        2.06      1.02 o 
  -2   6   6        3.34        4.10      1.39 o 
   2  -6  -6        3.34        2.52      1.20 o 
  -2   6   6        3.19        3.24      1.55 o 
   2  -6  -6        3.19        3.01      1.42 o 
   2  -6  -6        3.19        3.70      1.05 o 
  -3   6   6      111.20      100.52      5.82 o 
   3  -6  -6      111.20      106.82      6.15 o 
  -3   6   6       16.96       20.30      2.09 o 
   4  -6  -6        2.49        4.79      1.53 o 
   4  -6  -6        2.49        4.16      1.59 o 
  -4   6   6        2.49        4.75      1.97 o 
  -4   6   6        2.61        4.25      1.73 o 
   4  -6  -6        2.61        3.06      1.37 o 
   5  -6  -6        0.15        0.61      0.89 o 
  -5   6   6        0.15        0.87      1.11 o 
   5  -6  -6        0.15        0.53      1.05 o 
   5  -6  -6        0.16        0.49      0.98 o 
  -5   6   6        0.16        1.24      1.10 o 
   5   7   7        4.84        5.20      1.52 o 
  -5  -7  -7        4.84        2.90      1.65 o 
  -5  -7  -7        4.63        4.99      1.85 o 
   5   7   7        4.63        5.67      2.13 o 
   4   7   7        2.61        4.64      2.14 o 
  -4  -7  -7        2.61        2.69      1.59 o 
  -4  -7  -7        2.74        5.85      1.97 o 
   4   7   7        2.74        5.05      1.80 o 
  -3  -7  -7       14.62       15.82      2.69 o 
   3   7   7       14.62       17.03      2.62 o 
  -2  -7  -7       94.88       99.86      6.09 o 
   2   7   7       94.88       85.90      5.58 o 
  -2  -7  -7       90.68       85.14      5.06 o 
  -2  -7  -7       90.68       86.17      5.36 o 
   2   7   7       90.68       76.42      5.76 o 
  -1  -7  -7        0.01       -0.14      0.57 o 
  -1  -7  -7        0.01        0.83      0.86 o 
   1   7   7        0.01        0.72      1.36 o 
  -1  -7  -7        0.01        0.86      0.93 o 
   1   7   7        0.01        0.32      0.90 o 
   0   7   7      245.53      228.29      7.23 o 
   0   7   7      245.53      248.73      9.04 o 
   0  -7  -7      245.53      252.19      9.17 o 
  -1   7   7       14.32       15.20      2.26 o 
  -1   7   7       14.32       14.67      2.50 o 
   1  -7  -7       14.32       14.02      2.52 o 
  -1   7   7       13.68       14.78      2.91 o 
   1  -7  -7       13.68       11.43      2.38 o 
   2  -7  -7       80.32       79.37      5.40 o 
  -2   7   7       80.32       76.60      4.79 o 
  -2   7   7       80.32       84.10      5.04 o 
   2  -7  -7       76.76       80.54      5.69 o 
  -2   7   7       76.76       79.78      5.76 o 
   3  -7  -7        4.19        4.18      1.55 o 
  -3   7   7        4.19        5.42      1.77 o 
  -4   7   7       47.89       43.82      4.39 o 
   4  -7  -7       47.89       47.30      4.41 o 
  -4   7   7       45.77       46.92      4.85 o 
   4  -7  -7       45.77       50.11      4.71 o 
  -4  -8  -8       31.03       38.52      4.43 o 
   4   8   8       31.03       36.33      4.08 o 
  -3  -8  -8        2.66        2.36      1.50 o 
   3   8   8        2.66        1.52      1.00 o 
   3   8   8        2.54        2.30      1.71 o 
   2   8   8       35.31       35.44      3.87 o 
  -2  -8  -8       35.31       42.38      4.35 o 
   2   8   8       33.74       37.36      4.76 o 
  -2  -8  -8       33.74       37.52      3.81 o 
  -2  -8  -8       33.74       38.50      3.64 o 
   1   8   8       17.74       19.65      3.29 o 
  -1  -8  -8       17.74       20.51      3.34 o 
   0   8   8       52.63       54.29      5.04 o 
   0   8   8       55.07       59.76      4.93 o 
   0  -8  -8       55.07       53.38      4.68 o 
   1  -8  -8       24.45       22.12      3.31 o 
  -1   8   8       24.45       25.32      3.41 o 
   1  -8  -8       23.36       23.17      3.51 o 
  -1   8   8       23.36       19.55      3.49 o 
  -2   8   8       25.29       28.25      3.18 o 
   2  -8  -8       82.75       84.42      5.99 o 
  -2   8   8       82.75       88.00      5.50 o 
  -3   8   8        1.76        2.62      1.80 o 
   3  -8  -8        1.84        3.11      1.34 o 
  -3   8   8        1.84        2.02      1.32 o 
   2   9   9        0.16        0.26      0.98 o 
  -2  -9  -9        0.16        0.39      1.04 o 
  -2  -9  -9        0.16       -0.24      0.96 o 
  -2  -9  -9        0.16        0.33      0.74 o 
   2   9   9        0.16        1.57      1.64 o 
  -1  -9  -9       21.92       25.92      3.69 o 
   1   9   9       21.92       23.76      3.47 o 
   0   9   9        0.01       -0.31      1.25 o 
   0  -9  -9        0.01       -0.05      0.82 o 
   0   9   9        0.01        0.31      1.13 o 
   0  -9  -9        0.01        0.70      0.95 o 
   1  -9  -9       25.92       29.20      4.07 o 
  -1   9   9       25.92       29.37      3.98 o 
  -1   9   9       24.77       27.32      4.21 o 
  -2   9   8       18.76       22.88      3.14 o 
   2  -9  -8       18.76       18.49      2.98 o 
   1  -9  -8        2.14        2.65      1.43 o 
  -1   9   8        2.14        1.37      1.31 o 
  -1   9   8        2.04        2.65      1.63 o 
   1  -9  -8        2.04        3.12      1.58 o 
   0   9   8       20.65       27.04      4.04 o 
   0  -9  -8       20.65       23.07      3.51 o 
   0   9   8       21.60       24.27      3.73 o 
   0  -9  -8       21.60       27.35      3.82 o 
  -1  -9  -8       11.25       11.97      2.50 o 
   1   9   8       11.25        9.03      2.44 o 
   2   9   8        9.56       15.35      3.20 o 
  -2  -9  -8        9.56       15.06      3.20 o 
  -2  -9  -8        9.14       11.24      2.52 o 
  -2  -9  -8        9.14       11.44      2.65 o 
   2   9   8        9.14       11.63      3.05 o 
  -3  -9  -8        0.16       -0.26      1.03 o 
   3   9   8        0.16       -0.06      0.94 o 
  -3  -9  -8        0.16        0.67      0.93 o 
  -3  -9  -8        0.16       -0.03      1.01 o 
   3   9   8        0.16        1.86      1.64 o 
  -3   8   7        4.38        6.24      2.17 o 
   3  -8  -7        6.01        6.80      2.06 o 
  -3   8   7        4.58        7.13      1.96 o 
   2  -8  -7       91.94      101.09      6.31 o 
  -2   8   7       91.94       93.53      5.18 o 
  -2   8   7       19.20       21.34      3.04 o 
   1  -8  -7        2.65        2.61      1.33 o 
  -1   8   7        2.65        2.98      1.37 o 
  -1   8   7        2.53        2.33      1.62 o 
   1  -8  -7        2.53        2.46      1.36 o 
   0   8   7       44.35       47.53      4.63 o 
   0   8   7       46.41       45.27      4.20 o 
   0  -8  -7       46.41       40.95      3.97 o 
  -1  -8  -7        7.33        8.05      2.21 o 
   1   8   7        7.33        9.01      2.46 o 
   2   8   7       59.85       55.00      4.76 o 
  -2  -8  -7       59.85       58.90      5.08 o 
  -2  -8  -7       57.19       57.79      4.64 o 
   2   8   7       57.19       48.53      4.84 o 
  -2  -8  -7       57.19       53.01      4.26 o 
   3   8   7        0.05        1.30      0.97 o 
  -3  -8  -7        0.05        0.06      1.05 o 
   3   8   7        0.05        0.30      1.46 o 
  -3  -8  -7        0.05       -0.17      0.77 o 
  -4  -8  -7       11.11       12.25      2.78 o 
   4   8   7       11.11        8.79      2.22 o 
   4  -7  -6        4.49        4.68      1.76 o 
  -4   7   6        4.49        6.31      2.28 o 
   4  -7  -6        4.70        4.73      1.60 o 
  -4   7   6        4.70        5.32      1.77 o 
  -3   7   6       29.75       29.74      3.23 o 
   3  -7  -6       29.75       25.00      3.02 o 
  -3   7   6       29.75       28.30      2.89 o 
  -2   7   6       84.44       73.62      4.65 o 
   2  -7  -6       84.44       75.06      5.00 o 
  -2   7   6       84.44       77.99      4.58 o 
   2  -7  -6       80.70       77.76      5.32 o 
  -2   7   6       80.70       67.98      5.13 o 
  -1   7   6       27.18       30.45      2.55 o 
   1  -7  -6       27.18       32.50      3.38 o 
  -1   7   6       27.18       31.28      3.56 o 
  -1   7   6       28.44       27.31      2.55 o 
   1  -7  -6       28.44       33.17      3.28 o 
  -1   7   6       28.44       34.37      3.28 o 
   0  -7  -6      189.16      190.50      7.76 o 
   0   7   6      189.16      196.44      7.93 o 
  -1  -7  -6       78.88       80.40      4.79 o 
  -1  -7  -6       78.88       75.51      4.76 o 
   1   7   6       78.88       78.57      5.47 o 
  -1  -7  -6       82.54       78.22      5.16 o 
   1   7   6       82.54       82.21      5.25 o 
   2   7   6        0.02        1.11      1.44 o 
  -2  -7  -6        0.02        0.47      0.65 o 
  -2  -7  -6        0.02       -0.15      0.89 o 
   2   7   6        0.02        0.52      0.79 o 
  -2  -7  -6        0.02        0.93      0.98 o 
  -3  -7  -6       75.81       79.61      5.67 o 
   3   7   6       75.81       85.84      5.53 o 
  -4  -7  -6       10.62       10.07      2.59 o 
   4   7   6       10.62       11.47      2.90 o 
   4   7   6       11.11       11.32      2.43 o 
   5   7   6       34.28       36.81      4.39 o 
  -5  -7  -6       34.28       35.12      4.10 o 
   5   7   6       35.87       44.30      3.86 o 
   5  -6  -5       23.38       27.12      3.08 o 
   5  -6  -5       23.38       25.59      3.51 o 
  -5   6   5       23.38       24.37      3.88 o 
   5  -6  -5       24.47       23.01      3.06 o 
  -5   6   5       24.47       24.16      3.61 o 
   5  -6  -5       24.47       24.62      3.23 o 
   4  -6  -5        0.80        1.06      0.93 o 
   4  -6  -5        0.80        1.99      0.95 o 
  -4   6   5        0.80        1.09      1.24 o 
  -4   6   5        0.83        0.26      0.84 o 
   4  -6  -5        0.83        1.40      0.92 o 
   4  -6  -5        0.83        2.13      0.96 o 
   3  -6  -5      232.68      240.72      8.66 o 
  -3   6   5      232.68      236.89      8.43 o 
   3  -6  -5      232.68      251.11      7.63 o 
  -3   6   5      227.16      220.01      7.13 o 
  -2   6   5        2.05        3.90      1.51 o 
   2  -6  -5        2.05        2.94      0.93 o 
   2  -6  -5        2.05        2.31      1.19 o 
  -2   6   5        2.15        1.13      0.87 o 
  -2   6   5        2.15        2.42      1.09 o 
   2  -6  -5        2.15        2.04      0.99 o 
   2  -6  -5        2.15        2.59      0.87 o 
   1  -6  -5      101.15      100.99      3.85 o 
   1  -6  -5      101.15       94.38      4.95 o 
  -1   6   5      101.15       92.45      4.15 o 
  -1   6   5      101.15       91.61      4.81 o 
  -1   6   5       96.67       94.85      5.25 o 
  -1   6   5       96.67       97.85      4.18 o 
   1  -6  -5       96.67       93.76      5.14 o 
   0   6   5       56.16       53.42      2.97 o 
   0  -6  -5       56.16       55.47      3.94 o 
   0   6   5       56.16       54.34      3.93 o 
   1   6   5      359.68      334.95      9.54 o 
  -1  -6  -5      359.68      371.78      7.75 o 
   1   6   5      359.68      348.63      6.76 o 
  -1  -6  -5      359.68      350.61      9.81 o 
   1   6   5      343.73      314.09      9.55 o 
  -1  -6  -5      343.73      325.14      8.72 o 
  -1  -6  -5      343.73      321.89      8.86 o 
   2   6   5        0.44        1.66      1.44 o 
  -2  -6  -5        0.44        0.65      0.72 o 
  -2  -6  -5        0.44        1.50      1.04 o 
  -2  -6  -5        0.46        1.80      0.98 o 
   2   6   5        0.46        1.77      0.95 o 
  -2  -6  -5        0.46        0.80      0.91 o 
   3   6   5       65.88       70.41      4.62 o 
  -3  -6  -5       65.88       61.13      3.91 o 
  -4  -6  -5       52.92       49.50      3.38 o 
  -4  -6  -5       52.92       45.84      4.15 o 
   4   6   5       52.92       50.76      4.54 o 
  -4  -6  -5       55.37       49.01      3.86 o 
   4   6   5       55.37       54.16      4.09 o 
   4   6   5       55.37       49.63      4.21 o 
   5   6   5        3.27        3.00      1.58 o 
  -5  -6  -5        3.27        4.33      1.71 o 
   5   6   5        3.42        4.81      1.66 o 
  -5  -6  -5        3.42        4.77      1.68 o 
   6  -5  -4        0.97        1.19      1.22 o 
  -6   5   4        0.97       -0.23      0.93 o 
   6  -5  -4        0.93        1.67      1.04 o 
  -6   5   4        0.93        2.24      1.57 o 
   5  -5  -4        3.82        4.17      1.59 o 
  -5   5   4        3.82        4.76      2.03 o 
   5  -5  -4        3.99        4.39      1.38 o 
   5  -5  -4        3.99        5.05      1.76 o 
  -5   5   4        3.99        3.91      1.59 o 
   4  -5  -4       74.45       80.71      4.88 o 
   4  -5  -4       74.45       81.28      4.75 o 
  -4   5   4       74.45       73.60      5.02 o 
  -3   5   4        0.78        0.47      0.54 o 
  -3   5   4        0.78        0.65      0.72 o 
   3  -5  -4        0.78        1.81      0.98 o 
   3  -5  -4        0.78        1.02      0.74 o 
   3  -5  -4        0.75        1.26      0.74 o 
  -3   5   4        0.75        0.96      1.02 o 
   3  -5  -4        0.75        0.99      0.80 o 
  -2   5   4       22.61       23.38      2.15 o 
   2  -5  -4       22.61       25.86      2.12 o 
  -2   5   4       22.61       23.64      2.29 o 
   2  -5  -4       22.61       20.96      2.20 o 
  -2   5   4       21.61       24.56      1.72 o 
  -2   5   4       21.61       22.05      2.59 o 
   2  -5  -4       21.61       22.44      2.37 o 
   2  -5  -4       21.61       25.83      2.17 o 
   1  -5  -4       93.75      101.88      3.73 o 
   1  -5  -4       93.75       94.77      4.45 o 
  -1   5   4       93.75       92.53      3.86 o 
  -1   5   4       93.75       96.76      4.39 o 
   1  -5  -4       44.44       55.52      2.48 o 
   0   5   4      272.82      270.76      7.72 o 
   0  -5  -4      272.82      271.45      7.50 o 
   0  -5  -4      272.82      281.69      3.34 o 
   0  -5  -4      272.82      278.65      6.83 o 
   0  -5  -4      285.48      291.73      5.85 o 
   0   5   4      285.48      279.31      7.60 o 
   0  -5  -4      285.48      281.05      7.54 o 
   0   5   4      285.48      280.03      6.02 o 
   1   5   4        4.45        5.55      1.38 o 
   1   5   4        4.45        5.25      0.85 o 
  -1  -5  -4        4.45        4.68      1.33 o 
  -1  -5  -4        4.45        5.35      1.24 o 
   1   5   4        4.25        5.00      1.59 o 
  -1  -5  -4        4.25        5.24      1.29 o 
  -1  -5  -4        4.25        4.79      1.26 o 
  -2  -5  -4      191.10      192.21      5.90 o 
   2   5   4      191.10      179.15      6.45 o 
   2   5   4      178.92      185.43      4.57 o 
   3   5   4        1.06        1.22      0.82 o 
   3   5   4        1.06        1.46      0.86 o 
  -3  -5  -4        1.06        1.81      0.97 o 
   3   5   4        1.06        1.62      0.68 o 
  -3  -5  -4        1.02        0.68      0.64 o 
  -3  -5  -4        1.02        1.10      0.80 o 
   3   5   4        1.02        0.69      0.96 o 
   4   5   4      129.02      119.65      6.35 o 
  -4  -5  -4      129.02      133.36      5.34 o 
  -4  -5  -4      129.02      122.55      6.32 o 
   4   5   4      135.01      121.38      6.13 o 
  -4  -5  -4      135.01      125.50      6.02 o 
   4   5   4      135.01      132.22      5.81 o 
   5   5   4       83.30       83.57      5.44 o 
  -5  -5  -4       83.30       83.91      5.66 o 
   6   5   4       27.79       25.29      3.45 o 
  -6  -5  -4       27.79       26.29      3.80 o 
   6   5   4       26.55       21.93      3.63 o 
  -6  -5  -4       26.55       25.04      3.55 o 
   6  -4  -3       23.49       26.70      3.89 o 
  -6   4   3       23.49       26.66      4.05 o 
   6  -4  -3       24.58       27.85      3.79 o 
  -6   4   3       24.58       23.92      3.71 o 
  -5   4   3       24.11       18.81      3.15 o 
   5  -4  -3       24.11       24.23      3.34 o 
  -5   4   3       25.23       23.56      3.31 o 
   5  -4  -3       25.23       18.64      2.24 o 
   5  -4  -3       25.23       24.49      3.04 o 
  -4   4   3      389.98      387.20     10.85 o 
   4  -4  -3      389.98      389.36      9.56 o 
   4  -4  -3      389.98      382.08     10.23 o 
   3  -4  -3      238.73      216.73      6.73 o 
  -3   4   3      238.73      223.36      5.69 o 
  -3   4   3      238.73      238.66      7.47 o 
   3  -4  -3      238.73      230.79      6.87 o 
  -3   4   3      228.14      218.69      4.33 o 
   3  -4  -3      228.14      225.40      7.27 o 
  -3   4   3      228.14      220.34      7.49 o 
   3  -4  -3      228.14      231.02      7.01 o 
  -2   4   3      128.66      111.18      4.08 o 
   2  -4  -3      128.66      121.02      4.68 o 
  -2   4   3      128.66      122.40      4.71 o 
   2  -4  -3      128.66      125.03      4.40 o 
  -2   4   3      122.95      118.56      3.42 o 
  -2   4   3      122.95      114.86      4.85 o 
   2  -4  -3      122.95      114.24      4.61 o 
   2  -4  -3      122.95      115.73      4.36 o 
   1  -4  -3      131.02      129.08      4.59 o 
  -1   4   3      131.02      133.60      4.54 o 
   1  -4  -3      131.02      131.01      3.86 o 
  -1   4   3      131.02      130.81      4.10 o 
   1  -4  -3       52.44       57.51      2.40 o 
   0  -4  -3       58.93       71.61      1.57 o 
   0  -4  -3       58.93       70.05      3.36 o 
   0   4   3       58.93       70.27      3.53 o 
   0  -4  -3       58.93       72.52      3.12 o 
   0   4   3       61.67       71.64      2.66 o 
   0  -4  -3       61.67       76.67      2.84 o 
   0  -4  -3       61.67       73.57      3.42 o 
   0   4   3       61.67       74.59      3.45 o 
  -1  -4  -3       22.36       25.88      1.99 o 
   1   4   3       22.36       26.69      1.45 o 
   1   4   3       22.36       27.00      2.17 o 
  -1  -4  -3       21.37       27.06      2.12 o 
  -1  -4  -3       21.37       23.04      2.02 o 
   1   4   3       21.37       24.90      2.36 o 
   2   4   3      196.31      211.07      4.58 o 
   2   4   3      321.33      325.36      7.67 o 
  -2  -4  -3      321.33      324.45      7.12 o 
   2   4   3      321.33      316.03      7.89 o 
   2   4   3      187.61      199.34      3.33 o 
   3   4   3       82.68       76.38      3.28 o 
  -3  -4  -3       82.68       79.56      4.15 o 
   3   4   3       82.68       74.17      3.79 o 
   3   4   3       82.68       76.02      4.21 o 
  -3  -4  -3       79.02       77.12      3.64 o 
   3   4   3       79.02       75.93      2.91 o 
  -3  -4  -3       79.02       74.25      4.19 o 
   3   4   3       79.02       75.71      4.35 o 
   4   4   3       14.24       16.74      2.59 o 
   4   4   3       14.24       16.57      1.69 o 
  -4  -4  -3       14.24       14.94      2.31 o 
  -4  -4  -3       14.24       16.29      1.77 o 
   4   4   3       14.90       17.38      2.42 o 
  -4  -4  -3       14.90       14.80      1.72 o 
   4   4   3       14.90       17.06      1.92 o 
  -5  -4  -3      219.26      220.53      7.34 o 
   5   4   3      219.26      220.02      8.44 o 
  -6  -4  -3        4.38        2.93      1.34 o 
   6   4   3        4.59        5.04      1.56 o 
  -6   3   2       18.63       22.56      3.53 o 
   6  -3  -2       18.63       22.06      3.46 o 
   6  -3  -2       17.81       19.36      3.38 o 
  -6   3   2       17.81       18.87      3.44 o 
  -5   3   2      113.11      103.10      6.09 o 
   5  -3  -2      113.11      113.60      5.24 o 
   5  -3  -2      113.11      109.69      6.26 o 
   4  -3  -2        3.70        4.10      1.40 o 
   4  -3  -2        3.70        5.91      1.27 o 
  -4   3   2        3.70        3.66      1.46 o 
   4  -3  -2        3.87        5.74      1.59 o 
  -4   3   2        3.87        5.26      1.55 o 
   4  -3  -2        3.87        3.96      1.09 o 
  -3   3   2      138.48      125.52      5.19 o 
   3  -3  -2      138.48      133.26      5.10 o 
  -3   3   2      138.48      134.13      3.89 o 
   3  -3  -2      138.48      131.19      4.59 o 
  -3   3   2      132.34      125.56      5.30 o 
   3  -3  -2      132.34      126.98      5.24 o 
   3  -3  -2      132.34      132.07      4.64 o 
  -3   3   2      132.34      125.44      3.29 o 
  -2   3   2        0.18        0.20      0.37 o 
  -2   3   2        0.18        0.42      0.34 o 
   2  -3  -2        0.18        0.12      0.39 o 
   2  -3  -2        0.18        0.03      0.36 o 
   2  -3  -2        0.18        0.08      0.30 o 
   2  -3  -2       21.90       16.57      1.52 o 
   1  -3  -2      667.82      674.04      7.86 o 
  -1   3   2      667.82      671.85      9.23 o 
  -1   3   2      667.82      698.80      7.65 o 
   1  -3  -2      667.82      686.30      9.20 o 
   1  -3  -2      698.81      711.44      9.13 o 
  -1   3   2      698.81      668.96      8.75 o 
  -1   3   2      698.81      707.85      8.48 o 
   1  -3  -2      698.81      714.65      8.29 o 
   0  -3  -2        0.02       -0.09      0.38 o 
   0   3   2        0.02       -0.06      0.26 o 
   0   3   2        0.02        0.05      0.29 o 
   0  -3  -2        0.02        0.21      0.29 o 
   0  -3  -2        0.02       -0.07      0.27 o 
   0   3   2        0.02        0.03      0.61 o 
   0  -3  -2        0.02        0.22      0.30 o 
   0  -3  -2        0.02        0.14      0.14 o 
   1   3   2      134.76      111.15      1.75 o 
  -1  -3  -2      134.76      116.29      3.71 o 
  -1  -3  -2      134.76      114.24      3.83 o 
  -1  -3  -2      545.49      536.79      7.61 o 
   1   3   2      141.02      117.78      2.52 o 
   1   3   2      141.02      115.55      3.78 o 
   1   3   2      141.02      111.96      3.80 o 
   2   3   2       79.94       80.44      2.47 o 
  -2  -3  -2       79.94       83.30      3.66 o 
  -2  -3  -2       79.94       83.98      3.22 o 
   2   3   2       79.94       82.42      3.59 o 
   2   3   2       83.65       87.33      2.83 o 
   2   3   2       83.65       85.73      3.73 o 
  -2  -3  -2       83.65       85.22      3.53 o 
   2   3   2       83.65       84.00      3.34 o 
   3   3   2      205.67      208.42      6.62 o 
   3   3   2      205.67      207.10      6.33 o 
  -3  -3  -2      205.67      199.86      5.27 o 
   3   3   2      205.67      201.69      5.40 o 
  -3  -3  -2      196.55      190.08      6.17 o 
  -3  -3  -2      196.55      189.96      5.11 o 
   3   3   2      196.55      198.40      5.12 o 
   4   3   2       15.28       14.50      2.07 o 
   4   3   2       15.28       18.00      1.84 o 
  -4  -3  -2        7.81        7.99      1.46 o 
   4   3   2        7.47        7.63      1.44 o 
   5   3   2      200.62      207.97      8.69 o 
  -5  -3  -2      200.62      199.05      7.16 o 
   5   3   2      200.62      204.18      7.72 o 
  -5  -3  -2      191.72      178.01      8.05 o 
   5   3   2      191.72      194.70      7.07 o 
  -5  -3  -2      191.72      191.03      7.41 o 
  -6  -3  -2        0.51        1.41      0.94 o 
   6   3   2        0.51        1.52      1.24 o 
   6   3   2        0.51        1.64      0.94 o 
  -6  -3  -2        0.49        0.52      0.98 o 
  -6  -3  -2        0.49        0.86      0.82 o 
   6   3   2        0.49        1.48      0.90 o 
   7  -2  -1       96.58      105.34      7.43 o 
  -7   2   1       96.58      106.82      7.34 o 
  -7   2   1       92.29       89.89      6.88 o 
   7  -2  -1       92.29      104.71      7.45 o 
  -6   2   1        0.00        0.03      0.83 o 
   6  -2  -1        0.00        0.58      1.02 o 
   6  -2  -1        0.00        0.34      0.92 o 
  -6   2   1        0.00        0.06      0.83 o 
  -5   2   1      263.48      271.97      9.61 o 
   5  -2  -1      263.48      263.77      9.32 o 
   5  -2  -1      263.48      261.82      7.50 o 
   4  -2  -1       74.55       78.56      3.33 o 
   4  -2  -1       74.55       74.84      4.50 o 
  -4   2   1       74.55       70.99      2.95 o 
  -4   2   1       74.55       65.81      4.22 o 
  -4   2   1       78.01       74.21      4.43 o 
   4  -2  -1       78.01       67.74      4.19 o 
   4  -2  -1       78.01       74.79      3.63 o 
  -3   2   1      227.59      230.48      6.68 o 
  -3   2   1      227.59      232.41      4.53 o 
   3  -2  -1      227.59      231.52      6.54 o 
   3  -2  -1      227.59      228.13      5.48 o 
  -3   2   1      217.50      222.58      4.55 o 
   3  -2  -1      217.50      221.91      6.63 o 
   3  -2  -1      217.50      226.92      5.18 o 
  -3   2   1      217.50      223.77      6.54 o 
  -2   2   1        2.29        4.61      0.70 o 
  -2   2   1        2.29        2.37      0.78 o 
   2  -2  -1        2.29        3.71      0.65 o 
   2  -2  -1        2.29        4.03      0.95 o 
   1  -2  -1      246.36      244.51      4.32 o 
  -1   2   1      246.36      228.50      4.22 o 
  -1   2   1      246.36      236.41      4.40 o 
   1  -2  -1      246.36      243.31      4.44 o 
  -1   2   1      235.44      228.54      4.58 o 
   1  -2  -1      235.44      225.41      4.24 o 
   1  -2  -1      235.44      230.81      4.24 o 
  -1   2   1      235.44      236.27      3.82 o 
   0   2   1      170.14      173.36      3.68 o 
   0  -2  -1      170.14      171.47      3.38 o 
   0   2   1      170.14      165.78      2.41 o 
   0  -2  -1      162.59      160.21      2.21 o 
   0   2   1      162.59      153.13      3.34 o 
   0  -2  -1      162.59      168.75      3.60 o 
   0  -2  -1      162.59      162.38      3.29 o 
   1   2   1       85.15       85.25      2.87 o 
  -1  -2  -1       85.15       81.22      2.67 o 
   1   2   1       85.15       83.75      2.62 o 
   1   2   1       43.54       40.95      1.30 o 
  -1  -2  -1       41.61       41.66      1.34 o 
  -2  -2  -1        0.05        0.31      0.28 o 
   2   2   1        0.05        0.14      0.27 o 
   2   2   1        0.05        0.12      0.30 o 
   2   2   1        0.05        0.56      0.42 o 
  -2  -2  -1        0.05        0.06      0.27 o 
  -2  -2  -1        0.05        0.22      0.36 o 
  -2  -2  -1        0.05        0.24      0.30 o 
  -2  -2  -1        0.05        0.18      0.31 o 
   3   2   1       10.67       13.00      1.21 o 
   3   2   1       10.67       12.56      1.80 o 
  -3  -2  -1       10.67       13.13      1.43 o 
   3   2   1       10.67       12.27      1.51 o 
  -3  -2  -1       10.19       13.88      1.70 o 
  -3  -2  -1       10.19       11.81      1.27 o 
  -3  -2  -1       10.19       12.17      1.46 o 
   3   2   1       10.19       14.65      1.51 o 
   4   2   1      270.67      273.74      7.69 o 
   4   2   1      270.67      277.58      8.68 o 
  -4  -2  -1      270.67      270.94      7.43 o 
   5   2   1        0.16        0.34      0.64 o 
  -5  -2  -1        0.16        0.10      0.65 o 
   5   2   1        0.16        0.33      0.78 o 
   5   2   1        0.15        0.23      0.71 o 
  -5  -2  -1        0.15        0.43      0.60 o 
  -5  -2  -1        0.15       -0.15      0.59 o 
  -6  -2  -1      107.92      115.84      5.65 o 
  -6  -2  -1      107.92      105.46      6.64 o 
   6   2   1      107.92      109.01      6.22 o 
   6   2   1      112.93      122.33      6.31 o 
   6   2   1      112.93      112.61      7.00 o 
  -6  -2  -1      112.93      113.08      6.22 o 
  -7  -2  -1       31.18       34.13      3.68 o 
   7  -1   0       19.34       17.62      3.42 o 
  -7   1   0       19.34       18.70      3.41 o 
  -7   1   0       18.48       18.47      3.53 o 
   7  -1   0       18.48       19.09      3.52 o 
   6  -1   0      170.28      162.60      8.35 o 
  -6   1   0       25.73       25.59      3.64 o 
   6  -1   0       24.58       28.20      3.49 o 
   5  -1   0        7.11        5.46      1.70 o 
  -5   1   0        7.11        6.78      1.29 o 
   5  -1   0        7.44        6.60      1.42 o 
   5  -1   0        7.44        7.60      2.01 o 
  -5   1   0        7.44        6.65      1.83 o 
  -4   1   0      205.60      210.53      5.63 o 
   4  -1   0      205.60      213.76      4.74 o 
   4  -1   0      205.60      192.09      6.99 o 
  -4   1   0      205.60      192.47      6.99 o 
   4  -1   0      215.14      217.31      5.88 o 
   4  -1   0      215.14      205.35      7.16 o 
  -4   1   0      215.14      208.79      7.21 o 
  -4   1   0      215.14      219.51      4.37 o 
   3  -1   0      125.00      138.21      5.03 o 
   3  -1   0      125.00      135.35      3.32 o 
  -3   1   0      125.00      126.50      4.77 o 
  -3   1   0      125.00      137.15      3.89 o 
   3  -1   0      130.80      140.61      5.01 o 
   3  -1   0      130.80      140.23      3.97 o 
  -3   1   0      130.80      136.37      5.01 o 
  -3   1   0      130.80      146.21      3.40 o 
  -2   1   0       55.90       48.62      1.93 o 
   2  -1   0       55.90       45.14      2.35 o 
   2  -1   0       55.90       48.64      1.69 o 
  -2   1   0       55.90       45.11      2.32 o 
   2  -1   0       58.49       50.91      1.92 o 
  -2   1   0       58.49       47.82      2.43 o 
   2  -1   0       58.49       48.98      2.41 o 
  -2   1   0       58.49       47.19      1.73 o 
  -1   1   0     1740.94     1739.43     11.54 o 
   1  -1   0     1740.94     1790.61     11.28 o 
  -1   1   0     1740.94     1674.55     10.99 o 
   1  -1   0     1740.94     1774.42     11.82 o 
  -1   1   0     1821.72     1842.11     12.12 o 
   1  -1   0     1821.72     1857.04     12.08 o 
  -1   1   0     1821.72     1820.47     11.39 o 
   1  -1   0     1821.72     1780.72     11.65 o 
   0  -1   0      817.65      939.17      7.21 o 
   0   1   0      817.65      849.45      7.60 o 
   0   1   0      817.65      895.82      7.01 o 
   0  -1   0      817.65      894.51      7.50 o 
   0  -1   0      855.59      920.66     13.13 o 
   0   1   0      855.59      951.05      7.28 o 
   0   1   0      855.59      955.63      7.40 o 
   0  -1   0      987.78      975.76      7.69 o 
  -1  -1   0      458.08      511.11      5.66 o 
  -1  -1   0      458.08      508.92      5.52 o 
  -1  -1   0      458.08      518.63      5.76 o 
  -1  -1   0      458.08      497.34      5.69 o 
   1   1   0      479.34      496.73      5.87 o 
  -1  -1   0      479.34      513.21      5.13 o 
   1   1   0      479.34      512.40      6.17 o 
   1   1   0      479.34      509.25      4.97 o 
   2   1   0      217.52      201.47      4.72 o 
  -2  -1   0      217.52      199.91      4.43 o 
   2   1   0      217.52      202.57      3.15 o 
   2   1   0      217.52      204.88      5.12 o 
  -2  -1   0      207.87      200.10      4.24 o 
  -2  -1   0      207.87      201.86      4.20 o 
  -2  -1   0      207.87      191.83      4.75 o 
  -2  -1   0      207.87      193.70      4.66 o 
   3   1   0      128.62      122.92      4.90 o 
  -3  -1   0      128.62      123.59      4.36 o 
   3   1   0      128.62      129.09      4.54 o 
  -3  -1   0      122.92      126.01      4.00 o 
   4   1   0       52.20       48.76      3.66 o 
  -4  -1   0       52.20       46.30      3.18 o 
   4   1   0       52.20       49.85      3.23 o 
  -4  -1   0       49.89       49.31      2.84 o 
  -4  -1   0       49.89       44.48      3.34 o 
   4   1   0       49.89       48.73      3.45 o 
  -5  -1   0        7.16        5.48      1.64 o 
   5   1   0        7.16        7.63      1.68 o 
   5   1   0        7.16        6.30      1.91 o 
  -5  -1   0        6.84        5.20      1.68 o 
  -5  -1   0        6.84        7.36      1.48 o 
   5   1   0        6.84        9.96      2.15 o 
  -6  -1   0       24.26       25.56      3.02 o 
   6   1   0       50.89       52.93      5.03 o 
   6   1   0       50.89       53.88      4.14 o 
   7   1   0       26.57       32.94      3.92 o 
  -7  -1   0       27.80       28.36      3.54 o 
   7   1   0       27.80       28.14      4.21 o 
   7   0   1        0.84        2.46      1.41 o 
  -7   0  -1        0.84        1.55      1.36 o 
  -7   0  -1        0.88        1.82      1.31 o 
   7   0   1        0.88        2.01      1.40 o 
  -6   0  -1      156.35      156.83      7.80 o 
   6   0   1      156.35      156.54      8.07 o 
   5   0   1       79.82       86.17      5.14 o 
  -5   0  -1       79.82       80.89      5.14 o 
  -5   0  -1       79.82       85.05      4.31 o 
  -5   0  -1       83.52       89.59      5.32 o 
   5   0   1       83.52       88.10      5.34 o 
   5   0   1       83.52       94.31      4.43 o 
   4   0   1      234.86      242.84      6.21 o 
  -4   0  -1      234.86      222.63      7.32 o 
  -4   0  -1      234.86      227.50      4.88 o 
   4   0   1      234.86      233.34      7.47 o 
  -4   0  -1      224.44      227.72      6.29 o 
  -4   0  -1      224.44      217.29      7.28 o 
   4   0   1      224.44      215.05      7.13 o 
   4   0   1      224.44      229.50      4.25 o 
  -3   0  -1       95.65      106.16      3.14 o 
   3   0   1       95.65      101.49      3.34 o 
  -3   0  -1       95.65      100.94      4.20 o 
   3   0   1       95.65       93.53      4.08 o 
  -2   0  -1      537.85      552.17      8.07 o 
   2   0   1      537.85      583.63      5.51 o 
  -2   0  -1      537.85      555.28      7.30 o 
   2   0   1      537.85      567.78      7.92 o 
  -2   0  -1      562.81      572.28      6.77 o 
   2   0   1      562.81      592.65      8.32 o 
   2   0   1      562.81      604.29      8.34 o 
   2   0   1      562.81      591.59      6.44 o 
   1   0   1        9.85       14.16      0.95 o 
  -1   0  -1        9.85       12.23      0.93 o 
  -1   0  -1        9.85       13.35      0.92 o 
   1   0   1       10.31       14.81      1.04 o 
  -1   0  -1       10.31       13.50      0.91 o 
   1   0   1       10.31       13.72      0.91 o 
   1   0   1       10.31       13.76      0.65 o 
   0   0  -1      264.49      291.60      3.51 o 
   0   0   1      264.49      299.40      3.62 o 
   0   0  -1      264.49      296.95      3.33 o 
   0   0   1      264.49      288.23      3.47 o 
   1   0  -1      554.14      596.68      6.40 o 
   1   0  -1      554.14      579.76      6.40 o 
  -1   0   1      554.14      598.16      6.40 o 
  -1   0   1      529.57      573.06      6.46 o 
  -1   0   1      529.57      546.36      5.87 o 
   1   0  -1      529.57      547.97      6.26 o 
  -1   0   1      529.57      577.26      5.25 o 
  -2   0   1      131.26      146.61      4.11 o 
  -2   0   1      131.26      152.39      4.43 o 
  -2   0   1      131.26      153.70      3.01 o 
   2   0  -1      131.26      152.70      3.95 o 
   2   0  -1      137.36      154.17      4.37 o 
  -2   0   1      137.36      156.83      4.25 o 
   2   0  -1      137.36      159.25      4.26 o 
   3   0  -1     1340.74     1485.79     15.46 o 
   3   0  -1     1340.74     1461.35     16.55 o 
  -3   0   1     1340.74     1449.78     15.79 o 
  -4   0   1        1.88        2.85      1.10 o 
   4   0  -1        1.88        2.78      1.22 o 
   4   0  -1        1.88        2.36      0.91 o 
   4   0  -1        1.80        2.45      0.80 o 
  -4   0   1        1.80        2.27      1.02 o 
  -4   0   1        1.80        3.39      0.82 o 
   5   0  -1        7.39       12.95      2.11 o 
   5   0  -1        7.39       11.10      2.37 o 
  -5   0   1        7.39        9.31      2.04 o 
  -5   0   1        7.06       10.49      2.19 o 
   5   0  -1        7.06       11.68      2.35 o 
   6   0  -1       12.93       10.03      2.35 o 
  -6   0   1       12.93       13.03      2.34 o 
   6   0  -1       12.93       11.87      1.95 o 
   7   0  -1       92.76      103.56      7.32 o 
  -7   0   1       92.76      100.37      6.77 o 
   7   0  -1       88.64      107.09      7.29 o 
  -7   0   1       88.64       96.87      7.06 o 
  -7  -1  -2        0.61        1.73      1.13 o 
   7   1   2       13.59       16.35      3.18 o 
   7   1   2        0.58        1.59      1.18 o 
  -6  -1  -2       18.49       20.16      3.08 o 
   6   1   2       70.16       64.09      5.21 o 
  -6  -1  -2       17.67       19.57      2.38 o 
   6   1   2       17.67       15.68      2.72 o 
   5   1   2      210.69      207.17      6.66 o 
   5   1   2      210.69      213.28      8.39 o 
  -5  -1  -2      210.69      197.82      7.76 o 
   5   1   2      201.35      193.79      7.41 o 
  -5  -1  -2      201.35      182.72      7.82 o 
  -5  -1  -2      201.35      202.62      7.13 o 
  -4  -1  -2       57.24       52.58      3.75 o 
  -4  -1  -2       57.24       53.98      3.38 o 
   4   1   2       57.24       53.48      3.42 o 
  -4  -1  -2       59.90       61.37      3.82 o 
   4   1   2       59.90       61.40      3.25 o 
   4   1   2       59.90       53.65      3.68 o 
  -4  -1  -2      109.78      101.91      3.88 o 
   3   1   2      661.96      676.37     10.97 o 
   3   1   2      539.04      569.82      9.89 o 
   3   1   2      539.04      568.12      8.40 o 
  -3  -1  -2      515.14      541.94     10.28 o 
   3   1   2      515.14      533.49      9.02 o 
  -3  -1  -2      515.14      535.61      9.28 o 
  -2  -1  -2      136.51      150.80      4.35 o 
  -2  -1  -2      136.51      155.47      4.58 o 
   2   1   2      136.51      156.85      4.00 o 
  -2  -1  -2      136.51      152.27      2.52 o 
   2   1   2      142.85      163.37      4.03 o 
   2   1   2      142.85      168.38      4.37 o 
   2   1   2      142.85      165.59      3.85 o 
   2   1   2      142.85      168.65      4.49 o 
   1   1   2     6521.59     5821.97     39.54 o 
   1   1   2     6521.59     6298.53     38.37 o 
   1   1   2     6521.59     6242.81     42.30 o 
   1   1   2     6521.59     6469.49     45.75 o 
   1   1   2     6232.40     5976.53     40.68 o 
  -1  -1  -2     6232.40     5974.67     37.02 o 
   1   1   2     6232.40     5777.42     42.69 o 
  -1  -1  -2     6232.40     5874.51     43.82 o 
   0   1   2        3.15        4.85      0.71 o 
   0   1   2        3.15        4.39      0.61 o 
   0  -1  -2        3.15        3.92      0.60 o 
   0  -1  -2        3.01        3.57      0.47 o 
   0  -1  -2        3.01        3.96      0.60 o 
   0   1   2        3.01        4.08      0.53 o 
   1  -1  -2      927.43      925.60      7.93 o 
  -1   1   2      927.43      895.16      9.00 o 
  -1   1   2      927.43      908.74      7.33 o 
   1  -1  -2      927.43      865.37      8.91 o 
  -1   1   2      886.31      880.25      8.95 o 
  -1   1   2      886.31      899.71      8.92 o 
   2  -1  -2      171.24      202.85      4.89 o 
  -2   1   2      171.24      201.23      2.70 o 
  -2   1   2      171.24      191.35      5.13 o 
  -2   1   2      163.65      199.72      2.57 o 
   2  -1  -2      163.65      198.44      4.93 o 
  -2   1   2      163.65      184.90      4.99 o 
  -2   1   2      163.65      192.90      5.27 o 
   2  -1  -2      193.01      217.55      5.29 o 
  -3   1   2      381.21      409.62      9.20 o 
  -3   1   2      381.21      398.83      5.01 o 
   3  -1  -2      398.90      404.27      8.51 o 
  -3   1   2      398.90      387.91      8.51 o 
   3  -1  -2      442.98      440.52      8.55 o 
  -4   1   2       11.33       10.94      1.91 o 
   4  -1  -2       11.33       12.78      2.06 o 
   4  -1  -2       11.33       13.64      1.93 o 
  -4   1   2       10.83       12.16      2.04 o 
   4  -1  -2       10.83       12.76      1.73 o 
   5  -1  -2       59.59       62.59      4.63 o 
  -5   1   2       59.59       56.57      4.28 o 
   5  -1  -2      153.19      149.72      6.32 o 
   5  -1  -2       56.95       54.63      4.43 o 
  -6   1   2        0.01        0.17      0.93 o 
   6  -1  -2        0.01        0.63      1.03 o 
   6  -1  -2        0.01       -0.15      0.58 o 
  -7  -2  -3       32.13       34.70      3.81 o 
   7   2   3       32.13       36.35      4.37 o 
   6   2   3        2.22        3.45      1.31 o 
  -6  -2  -3        2.22        1.43      0.94 o 
  -6  -2  -3        2.22        3.23      1.57 o 
  -6  -2  -3        2.33        3.25      1.41 o 
   6   2   3        2.33        3.10      1.49 o 
  -5  -2  -3      282.82      289.76      9.10 o 
  -5  -2  -3      282.82      284.06     10.07 o 
   5   2   3      282.82      290.11      8.76 o 
  -5  -2  -3      295.94      295.70      9.34 o 
   5   2   3      295.94      297.93      9.97 o 
   5   2   3      295.94      310.82      8.57 o 
   4   2   3      362.67      387.74      8.64 o 
   4   2   3      362.67      360.35      9.58 o 
  -3  -2  -3       43.07       40.48      1.77 o 
  -3  -2  -3       43.07       38.10      2.92 o 
  -3  -2  -3       43.07       37.31      2.72 o 
   3   2   3       43.07       39.09      2.37 o 
   3   2   3       45.07       44.94      2.85 o 
   3   2   3       45.07       44.04      2.61 o 
   3   2   3       45.07       44.52      2.68 o 
   3   2   3       45.07       44.39      2.87 o 
  -2  -2  -3      441.73      472.32      6.12 o 
   2   2   3      441.73      427.56      8.09 o 
   2   2   3      441.73      473.85      6.66 o 
  -2  -2  -3      441.73      454.06      8.21 o 
   2   2   3      462.22      493.98      7.82 o 
   2   2   3      462.22      511.29      7.85 o 
   2   2   3      462.22      486.19      8.20 o 
   2   2   3      462.22      486.84      7.68 o 
   1   2   3       69.73       70.87      2.96 o 
   1   2   3       69.73       65.61      2.52 o 
  -1  -2  -3       69.73       68.96      2.71 o 
   0  -2  -3      159.72      155.28      2.19 o 
   0   2   3      159.72      153.80      3.97 o 
   0   2   3      159.72      153.90      3.99 o 
   0  -2  -3      159.72      153.04      3.99 o 
   0  -2  -3      152.64      148.04      3.86 o 
   0   2   3      152.64      140.74      4.13 o 
   0   2   3      152.64      143.12      2.86 o 
   0  -2  -3      152.64      144.57      3.22 o 
  -1   2   3      606.69      666.70      8.23 o 
  -1   2   3      606.69      658.40      8.93 o 
   1  -2  -3      606.69      690.20      9.36 o 
   1  -2  -3      606.69      687.38      5.84 o 
  -1   2   3      634.84      673.31      8.86 o 
   1  -2  -3      634.84      693.78      9.34 o 
  -1   2   3      634.84      676.59      7.76 o 
   1  -2  -3      634.84      690.49      6.79 o 
   2  -2  -3      194.75      192.38      4.83 o 
  -2   2   3      194.75      182.80      5.45 o 
  -2   2   3      194.75      187.73      3.74 o 
   2  -2  -3      194.75      182.36      5.32 o 
   3  -2  -3      157.61      167.37      5.45 o 
   3  -2  -3      157.61      163.08      5.63 o 
  -3   2   3      157.61      158.57      5.89 o 
  -3   2   3      157.61      162.90      3.05 o 
   3  -2  -3      150.62      166.84      5.56 o 
  -3   2   3      150.62      161.36      5.93 o 
  -3   2   3      150.62      161.25      6.04 o 
   4  -2  -3      200.81      192.88      6.66 o 
   4  -2  -3      200.81      203.16      7.12 o 
  -4   2   3      200.81      194.38      7.30 o 
   4  -2  -3      191.90      202.82      6.57 o 
  -4   2   3      191.90      193.50      7.39 o 
  -5   2   3      177.91      163.78      7.55 o 
   5  -2  -3      177.91      171.07      7.05 o 
   5  -2  -3      177.91      169.86      7.49 o 
   6  -2  -3       62.05       60.15      5.05 o 
   6  -2  -3       62.05       60.24      4.41 o 
  -6   2   3       62.05       53.71      4.85 o 
  -6   2   3       59.30       61.26      5.28 o 
   6  -2  -3       59.30       59.08      5.21 o 
   6   3   4       11.58       16.90      2.50 o 
  -6  -3  -4       11.58       15.57      2.67 o 
   6   3   4       12.12       15.19      2.93 o 
  -6  -3  -4       12.12       17.43      2.75 o 
   5   3   4       18.01       16.78      2.71 o 
  -5  -3  -4       18.01       19.45      2.62 o 
   5   3   4       18.01       17.23      2.31 o 
   5   3   4       17.21       17.40      2.08 o 
  -5  -3  -4       17.21       17.23      2.65 o 
   4   3   4      132.51      135.87      4.98 o 
   4   3   4      138.66      137.59      5.54 o 
   4   3   4      543.75      543.22     12.01 o 
   4   3   4      543.75      555.74     10.93 o 
   3   3   4       24.12       21.59      2.39 o 
  -3  -3  -4       24.12       21.16      2.21 o 
   3   3   4       24.12       27.59      1.93 o 
  -3  -3  -4       24.12       24.89      1.69 o 
   3   3   4       25.24       27.45      2.41 o 
   3   3   4       25.24       25.85      2.24 o 
   3   3   4       25.24       27.37      2.28 o 
   3   3   4       25.24       26.17      2.26 o 
   2   3   4        7.43        8.62      1.06 o 
   2   3   4        7.43        6.77      1.32 o 
   2   3   4        7.43        8.16      1.21 o 
  -2  -3  -4        7.10        7.10      1.33 o 
  -2  -3  -4        7.10        8.15      1.12 o 
   2   3   4        7.10        8.11      0.92 o 
   2   3   4        7.10        7.08      1.44 o 
  -1  -3  -4      304.92      323.49      6.90 o 
   1   3   4      304.92      311.60      7.02 o 
  -1  -3  -4      306.31      332.34      4.76 o 
   1   3   4      306.31      325.07      6.34 o 
  -1  -3  -4      291.40      295.72      6.11 o 
   0   3   4      309.42      312.57      4.65 o 
   0  -3  -4      309.42      317.64      5.73 o 
   0   3   4      309.42      292.74      6.95 o 
   0  -3  -4      309.42      321.38      6.75 o 
   0   3   4      323.78      331.30      6.68 o 
   0  -3  -4      323.78      342.94      3.77 o 
   0   3   4      323.78      313.41      6.71 o 
   0  -3  -4      323.78      323.82      6.88 o 
  -1   3   4       11.89       11.25      1.26 o 
   1  -3  -4       11.89       13.10      0.98 o 
   1  -3  -4       11.89       10.47      1.47 o 
  -1   3   4       11.89       11.12      1.49 o 
  -1   3   4       11.36       10.59      1.55 o 
   1  -3  -4       11.36       10.44      1.54 o 
  -1   3   4       11.36       10.52      1.22 o 
   1  -3  -4       11.36       13.70      1.00 o 
   2  -3  -4      358.79      345.23      6.54 o 
  -2   3   4      358.79      333.74      8.04 o 
  -2   3   4      358.79      334.08      6.24 o 
   2  -3  -4      541.09      558.95     10.51 o 
  -2   3   4      342.88      342.90      7.83 o 
  -3   3   4       66.33       58.21      3.84 o 
   3  -3  -4       66.33       62.90      3.77 o 
  -3   3   4       66.33       58.25      3.78 o 
   3  -3  -4       69.40       64.21      3.44 o 
   3  -3  -4       69.40       59.75      3.67 o 
  -3   3   4       69.40       61.45      3.88 o 
  -3   3   4       69.40       63.51      2.51 o 
   4  -3  -4      129.95      121.37      5.53 o 
   4  -3  -4      129.95      116.46      5.58 o 
  -4   3   4      129.95      120.47      6.05 o 
  -4   3   4      124.19      126.90      6.33 o 
   4  -3  -4      124.19      119.83      5.58 o 
  -5   3   4      271.78      252.24      9.84 o 
   5  -3  -4      271.78      271.35      9.04 o 
   5  -3  -4       14.30       17.67      2.70 o 
  -6   3   4        9.70        9.13      2.50 o 
   6  -3  -4        9.70       11.58      2.87 o 
  -6   3   4       10.15        8.88      2.56 o 
   6  -3  -4       10.15       10.82      2.26 o 
   6  -3  -4       10.15       10.75      2.56 o 
   6   4   5        9.05        9.57      2.48 o 
  -6  -4  -5        9.05       11.35      2.26 o 
  -6  -4  -5        8.65       10.18      2.51 o 
   6   4   5        8.65        8.91      2.63 o 
   5   4   5       74.19       70.68      4.57 o 
   4   4   5      103.24      109.32      5.33 o 
   4   4   5      103.24      106.38      5.07 o 
   4   4   5      103.24      106.87      5.36 o 
   4   4   5      103.24      108.60      5.41 o 
  -4  -4  -5       98.66       93.32      5.42 o 
   4   4   5       98.66       93.92      5.67 o 
  -3  -4  -5        5.59        5.03      1.07 o 
   3   4   5        5.59        4.21      0.84 o 
  -3  -4  -5        5.59        3.53      1.35 o 
   3   4   5        5.59        3.80      1.47 o 
   3   4   5        5.85        4.77      1.35 o 
   3   4   5        5.85        4.19      1.15 o 
  -2  -4  -5       24.09       23.65      1.78 o 
  -2  -4  -5       24.09       20.55      2.30 o 
   2   4   5       24.09       21.69      1.95 o 
   2   4   5       24.09       20.70      2.30 o 
   1   4   5       35.08       28.34      2.47 o 
   1   4   5       35.08       32.22      2.27 o 
  -1  -4  -5       35.08       29.84      2.46 o 
  -1  -4  -5       35.08       31.53      1.70 o 
   1   4   5       33.52       28.38      2.79 o 
  -1  -4  -5       33.52       26.65      2.19 o 
  -1  -4  -5       33.52       26.62      2.19 o 
   1   4   5       33.52       29.13      1.25 o 
   0   4   5       10.03       11.55      1.00 o 
   0  -4  -5       10.03       11.15      1.27 o 
   0  -4  -5       10.03        8.95      1.55 o 
   0   4   5       10.03        9.74      1.77 o 
   0   4   5       10.50       11.56      1.59 o 
   0   4   5       10.50       10.84      1.64 o 
   0  -4  -5       10.50       12.10      1.75 o 
   0  -4  -5       10.50       11.37      0.81 o 
  -1   4   5      315.79      299.78      7.42 o 
  -1   4   5      315.79      299.76      7.21 o 
   1  -4  -5      315.79      307.04      8.05 o 
   1  -4  -5       54.42       57.51      2.11 o 
  -2   4   5       11.81       12.04      1.96 o 
  -2   4   5       11.81       10.22      1.45 o 
   2  -4  -5       11.81       10.87      1.24 o 
   2  -4  -5       11.81        9.56      1.75 o 
  -2   4   5       11.29       12.57      1.78 o 
  -2   4   5       11.29       12.49      2.04 o 
   2  -4  -5       11.29       10.34      1.95 o 
   3  -4  -5      681.99      667.48     13.42 o 
  -3   4   5      681.99      638.61      9.59 o 
  -3   4   5      681.99      685.94     13.90 o 
   3  -4  -5      681.99      674.53     11.28 o 
   3  -4  -5      651.75      636.13     13.04 o 
  -3   4   5      651.75      639.61     13.48 o 
   4  -4  -5       46.23       41.63      3.64 o 
  -4   4   5       46.23       44.57      3.93 o 
   4  -4  -5       46.23       46.19      3.49 o 
  -5   4   5      100.05       96.08      6.22 o 
   5  -4  -5      100.05       98.42      5.68 o 
   5  -4  -5      100.05       91.45      5.58 o 
  -5   4   5       95.61      101.60      6.57 o 
   5  -4  -5       95.61      105.12      6.59 o 
   5  -4  -5       95.61      109.41      6.04 o 
   6  -4  -5        2.15        3.46      1.42 o 
   6  -4  -5        2.15        3.11      1.26 o 
  -6   4   5        2.15        0.95      1.34 o 
  -6   4   5        2.05        0.77      1.16 o 
   6  -4  -5        2.05        2.94      1.44 o 
  -6  -5  -6        1.72        0.37      1.03 o 
   6   5   6        1.72        2.39      1.50 o 
  -5  -5  -6       45.79       49.07      4.30 o 
   5   5   6       45.79       52.33      4.11 o 
  -4  -5  -6        0.91        0.56      0.83 o 
   4   5   6        0.91        1.39      1.31 o 
   4   5   6        0.96        1.59      0.93 o 
  -4  -5  -6        0.96        2.61      1.18 o 
   4   5   6        0.96        2.04      1.00 o 
   3   5   6      139.64      137.68      5.41 o 
   3   5   6      139.64      132.28      6.18 o 
  -3  -5  -6      139.64      132.66      6.20 o 
  -3  -5  -6      139.64      131.06      4.93 o 
  -3  -5  -6      133.44      133.83      5.16 o 
  -3  -5  -6      133.44      123.89      6.17 o 
   3   5   6      133.44      116.10      6.29 o 
   2   5   6       66.45       66.11      4.31 o 
   2   5   6       66.45       74.07      3.81 o 
  -2  -5  -6       66.45       65.65      4.28 o 
  -2  -5  -6       66.45       68.27      3.06 o 
  -1  -5  -6      531.89      529.11     10.82 o 
   1   5   6      531.89      503.42     12.01 o 
  -1  -5  -6      531.89      526.90     10.44 o 
  -1  -5  -6      556.57      558.69     11.71 o 
   1   5   6      556.57      551.21     10.11 o 
   1   5   6      556.57      546.10     11.71 o 
   0   5   6       37.81       41.43      3.59 o 
   0  -5  -6       37.81       43.18      2.75 o 
   0  -5  -6       37.81       39.00      3.06 o 
   0   5   6       39.57       40.85      3.19 o 
   0   5   6       39.57       42.90      2.98 o 
   0  -5  -6       39.57       41.15      3.23 o 
  -1   5   6       65.50       68.52      4.00 o 
   1  -5  -6       65.50       71.05      4.34 o 
  -1   5   6       65.50       69.72      4.02 o 
  -1   5   6       60.36       68.29      3.17 o 
  -2   5   6        3.97        3.42      1.38 o 
  -2   5   6        3.97        4.34      1.20 o 
   2  -5  -6        3.97        2.57      1.15 o 
   2  -5  -6        3.79        3.33      1.40 o 
  -2   5   6        3.79        2.63      1.27 o 
  -3   5   6      109.48       91.35      5.49 o 
   3  -5  -6      109.48      101.34      5.78 o 
  -3   5   6      114.56      114.30      6.07 o 
   3  -5  -6      114.56      104.13      5.82 o 
   4  -5  -6       17.77       16.58      2.53 o 
  -4   5   6       17.77       17.82      2.74 o 
   5  -5  -6        6.29        5.96      1.85 o 
  -5   5   6        6.29        7.49      2.36 o 
   5  -5  -6        6.29        8.32      2.23 o 
  -5   5   6        6.58        6.92      2.26 o 
   5  -5  -6        6.58        6.68      1.95 o 
   5   6   7       45.27       42.10      4.73 o 
  -5  -6  -7       47.37       45.84      4.30 o 
   5   6   7       47.37       46.02      4.17 o 
  -4  -6  -7        0.42        0.97      1.19 o 
   4   6   7        0.42        0.65      1.35 o 
  -4  -6  -7        0.44        0.78      1.02 o 
   4   6   7        0.44        0.51      0.79 o 
   3   6   7       34.29       33.65      3.46 o 
  -3  -6  -7       34.29       33.29      3.57 o 
  -2  -6  -7       35.11       34.55      3.41 o 
   2   6   7       35.11       36.64      3.49 o 
   2   6   7       35.11       37.46      2.96 o 
   2   6   7       33.55       33.25      3.88 o 
  -2  -6  -7       33.55       34.89      2.97 o 
  -1  -6  -7        1.67        3.71      1.19 o 
  -1  -6  -7        1.67        3.84      1.24 o 
   1   6   7        1.67        2.58      1.65 o 
   1   6   7        1.75        2.27      1.21 o 
  -1  -6  -7        1.75        2.51      1.17 o 
   1   6   7        1.75        1.60      0.83 o 
   0  -6  -7      190.02      193.50      7.70 o 
   0   6   7      190.02      179.63      6.58 o 
   0   6   7      190.02      198.12      7.71 o 
  -1   6   7       17.78       17.69      2.88 o 
  -1   6   7       18.61       18.99      2.61 o 
  -1   6   7       18.61       17.84      2.43 o 
   1  -6  -7       18.61       22.04      2.89 o 
  -2   6   7        3.12        5.81      1.90 o 
   2  -6  -7        3.12        2.11      1.35 o 
  -2   6   7        3.27        4.30      1.28 o 
  -2   6   7        3.27        5.34      1.64 o 
   2  -6  -7        3.27        3.09      1.35 o 
  -3   6   7       79.52       83.11      5.51 o 
   3  -6  -7       79.52       82.72      5.55 o 
  -4   6   7       34.48       31.32      3.66 o 
   4  -6  -7       34.48       35.28      3.78 o 
   4  -6  -7       32.96       34.18      3.51 o 
  -4   6   7       32.96       29.84      3.61 o 
   4  -6  -7       32.96       38.20      4.01 o 
  -4  -7  -8       41.56       40.59      4.19 o 
   4   7   8       41.56       41.29      4.18 o 
  -4  -7  -8       39.72       37.43      4.29 o 
   4   7   8       39.72       37.11      4.87 o 
  -3  -7  -8        0.95        2.13      1.53 o 
   3   7   8        0.95        2.92      1.44 o 
  -2  -7  -8       40.88       42.13      3.60 o 
  -2  -7  -8       40.88       38.17      3.67 o 
   2   7   8       40.88       33.38      4.15 o 
   2   7   8       42.78       38.54      3.86 o 
  -2  -7  -8       42.78       42.05      4.08 o 
   1   7   8       16.15       16.02      2.83 o 
  -1  -7  -8       16.15       15.79      2.80 o 
   1   7   8       16.15       16.79      2.08 o 
   1   7   8       15.44       15.61      3.07 o 
  -1  -7  -8       15.44       16.34      2.51 o 
  -1  -7  -8       15.44       15.70      2.62 o 
   0  -7  -8       38.14       44.18      4.16 o 
   0   7   8       38.14       43.53      3.99 o 
   0   7   8       38.14       38.84      3.33 o 
   1  -7  -8        1.73        1.26      0.91 o 
  -1   7   8        1.73        1.94      1.17 o 
  -1   7   8        1.73        2.31      1.24 o 
   1  -7  -8        1.65        1.51      0.98 o 
  -1   7   8        1.65        0.50      1.29 o 
  -2   7   8        8.47       11.43      2.23 o 
  -2   7   8        8.47        9.30      2.23 o 
   2  -7  -8        8.47       10.77      2.48 o 
  -2   7   8        8.10        9.83      2.60 o 
  -3   7   8       90.16       92.48      6.04 o 
   3  -7  -8       90.16       99.65      6.50 o 
  -4   7   8       10.76       11.46      2.71 o 
   4  -7  -8       10.76       11.70      2.70 o 
  -4   7   8       10.29       11.44      2.92 o 
   4  -7  -8       10.29       13.86      3.03 o 
   3   8   9       16.05       16.15      3.62 o 
  -3  -8  -9       16.80       18.28      3.33 o 
   3   8   9       16.80       16.29      3.25 o 
   2   8   9        5.34        3.87      2.08 o 
  -2  -8  -9        5.34        4.01      1.60 o 
  -2  -8  -9        5.34        5.87      1.84 o 
   2   8   9        5.58        7.14      2.32 o 
  -2  -8  -9        5.58        7.05      2.21 o 
   1   8   9       41.07       45.82      4.66 o 
  -1  -8  -9       41.07       47.91      4.87 o 
   0  -8  -9        5.56        4.98      2.08 o 
   0   8   9        5.56        5.34      1.93 o 
   0   8   9        5.31        5.87      2.27 o 
  -1   8   9       56.94       52.19      4.50 o 
  -1   8   9       56.94       62.15      4.41 o 
   1  -8  -9       56.94       61.17      5.14 o 
   1  -8  -9       54.41       56.93      5.09 o 
  -1   8   9       54.41       54.87      5.27 o 
  -2   8   9       36.73       38.34      3.97 o 
   2  -8  -9       36.73       41.15      4.43 o 
  -2   8   9        0.56        1.44      1.05 o 
  -1  -9 -10       72.62       82.01      6.53 o 
   1   9  10       72.62       82.44      6.46 o 
   0  -9 -10        0.23        0.38      0.96 o 
   0   9  10        0.23        1.51      1.65 o 
   0   9  10        0.24        0.03      1.16 o 
   0  -9 -10        0.24        0.08      1.13 o 
   0  10   8       11.31       13.98      3.22 o 
   0 -10  -8       11.31       12.83      3.00 o 
   0  10   8       10.81       13.48      3.26 o 
   0 -10  -8       10.81       10.16      2.68 o 
  -2   9   7      109.58       69.31      5.34 o 
   2  -9  -7       61.07       68.51      5.35 o 
   1  -9  -7        5.17        6.12      1.95 o 
  -1   9   7        5.17        6.15      2.02 o 
  -1   9   7        4.94        5.73      2.12 o 
   1  -9  -7        4.94        5.83      2.08 o 
   0   9   7       19.17       21.59      3.52 o 
   0   9   7       19.17       24.73      2.87 o 
   0  -9  -7       19.17       23.08      3.54 o 
   0  -9  -7       20.06       22.85      3.47 o 
   0   9   7       20.06       23.84      3.64 o 
  -1  -9  -7       44.78       49.05      4.73 o 
   1   9   7       44.78       47.73      4.72 o 
  -2  -9  -7       42.38       44.09      4.33 o 
   2   9   7       42.38       44.59      4.74 o 
  -2  -9  -7       42.38       43.75      4.13 o 
   2   9   7       44.35       46.02      4.55 o 
  -2  -9  -7       44.35       43.62      4.57 o 
   3   9   7        1.26        2.39      1.75 o 
  -3  -9  -7        1.26        1.80      1.22 o 
  -3  -9  -7        1.26        1.24      1.37 o 
   3   9   7        1.32        2.55      1.43 o 
  -3  -9  -7        1.32        2.99      1.77 o 
   4  -8  -6        9.33       12.91      2.83 o 
  -4   8   6        9.33        9.63      2.72 o 
   4  -8  -6        9.77       10.56      2.35 o 
  -4   8   6        9.77       11.88      2.62 o 
   3  -8  -6       27.18       28.38      3.36 o 
  -3   8   6        1.78        5.32      2.01 o 
   3  -8  -6        1.78        3.96      1.66 o 
  -3   8   6        1.86        3.77      1.39 o 
  -3   8   6        1.86        2.63      1.22 o 
  -2   8   6       14.24       14.16      2.57 o 
   2  -8  -6       17.68       16.83      2.65 o 
  -1   8   6       10.06       12.74      2.51 o 
   1  -8  -6       10.06       10.99      2.33 o 
   1  -8  -6        9.62       12.00      2.55 o 
  -1   8   6        9.62       14.09      2.14 o 
  -1   8   6        9.62       12.60      2.70 o 
   0  -8  -6        4.30        3.24      1.35 o 
   0   8   6        4.30        4.10      1.66 o 
   0  -8  -6        4.11        3.49      1.41 o 
   0   8   6        4.11        5.40      2.07 o 
   1   8   6       88.67       84.82      5.81 o 
  -1  -8  -6       88.67       94.65      6.11 o 
  -2  -8  -6        0.21        0.47      0.66 o 
   2   8   6        0.21       -0.12      1.28 o 
  -2  -8  -6        0.21        0.78      1.04 o 
   2   8   6        0.22        1.04      0.96 o 
  -2  -8  -6        0.22       -0.14      0.93 o 
  -3  -8  -6       63.94       68.26      4.81 o 
  -3  -8  -6       66.91       64.89      5.43 o 
   3   8   6       66.91       66.86      5.18 o 
   4   8   6        2.13        2.69      1.86 o 
  -5   7   5       24.98       28.75      3.53 o 
  -5   7   5       23.88       26.38      4.09 o 
   5  -7  -5       23.88       24.63      3.04 o 
   4  -7  -5        1.86        3.29      1.37 o 
   4  -7  -5        1.86        3.09      1.25 o 
  -4   7   5        1.86        2.85      1.60 o 
  -4   7   5        1.95        3.33      1.35 o 
   4  -7  -5        1.95        2.37      1.18 o 
  -3   7   5      157.51      155.21      6.88 o 
  -3   7   5      157.51      163.13      6.79 o 
   3  -7  -5      157.51      165.34      6.65 o 
   3  -7  -5      157.51      154.23      7.04 o 
  -2   7   5        0.10       -0.01      0.93 o 
   2  -7  -5        0.10        0.09      0.80 o 
  -2   7   5        0.11        0.16      0.74 o 
   2  -7  -5        0.11        0.27      0.66 o 
  -2   7   5        0.11        0.19      0.63 o 
   2  -7  -5        0.11        0.68      0.60 o 
  -1   7   5       78.69       81.51      3.91 o 
  -1   7   5       78.69       81.19      4.93 o 
   1  -7  -5       78.69       84.80      3.97 o 
   1  -7  -5       78.69       81.56      4.92 o 
   1  -7  -5       75.20       76.64      5.01 o 
  -1   7   5       75.20       80.31      5.15 o 
  -1   7   5       75.20       81.77      4.33 o 
   0   7   5       11.59       10.13      2.13 o 
   0  -7  -5       11.59       14.14      1.82 o 
   0  -7  -5       11.59       11.81      2.09 o 
   1   7   5      212.90      203.87      7.98 o 
  -1  -7  -5      212.90      231.83      6.86 o 
  -1  -7  -5      212.90      208.45      8.21 o 
  -1  -7  -5      203.46      189.46      7.45 o 
   1   7   5      203.46      193.29      7.99 o 
  -1  -7  -5      203.46      196.74      7.43 o 
  -2  -7  -5       36.67       39.57      3.38 o 
   2   7   5       36.67       36.69      3.92 o 
  -2  -7  -5       36.67       32.94      3.36 o 
   2   7   5       38.37       35.65      3.44 o 
  -2  -7  -5       38.37       39.44      3.25 o 
  -2  -7  -5       38.37       36.28      3.65 o 
  -3  -7  -5      202.55      187.43      7.41 o 
   3   7   5      202.55      201.77      8.22 o 
   4   7   5        5.64        5.29      1.84 o 
   4   7   5        5.64        5.01      1.67 o 
  -4  -7  -5        5.64        6.99      1.89 o 
  -4  -7  -5        5.39        7.23      1.71 o 
   4   7   5        5.39        5.86      2.12 o 
  -4  -7  -5        5.39        4.81      1.80 o 
   5   7   5        5.60        5.80      1.95 o 
  -5  -7  -5        5.60        5.54      1.94 o 
   5   7   5        5.35        7.37      2.30 o 
  -5  -7  -5        5.35        6.48      2.12 o 
  -5   6   4       21.50       20.46      3.31 o 
   5  -6  -4       21.50       20.00      3.09 o 
   5  -6  -4       20.55       23.90      3.42 o 
  -5   6   4       20.55       20.41      3.56 o 
   4  -6  -4        4.69        7.24      1.93 o 
   4  -6  -4        4.69        4.58      1.40 o 
  -4   6   4        4.69        4.70      1.58 o 
   4  -6  -4        4.48        6.04      1.69 o 
  -4   6   4        4.48        3.62      1.67 o 
   4  -6  -4        4.48        4.97      1.55 o 
  -3   6   4      178.09      156.55      6.00 o 
  -3   6   4      189.98      184.21      7.07 o 
   3  -6  -4      189.98      183.95      7.06 o 
   3  -6  -4      189.98      188.25      6.95 o 
  -2   6   4       34.48       37.29      3.43 o 
   2  -6  -4       34.48       39.39      3.36 o 
   2  -6  -4       34.48       37.64      2.63 o 
  -2   6   4       34.48       38.25      2.50 o 
  -2   6   4       36.08       38.80      2.94 o 
   2  -6  -4       36.08       35.92      3.03 o 
  -2   6   4       36.08       36.12      2.93 o 
   2  -6  -4       36.08       38.47      2.83 o 
  -1   6   4       12.08        8.97      1.40 o 
   1  -6  -4       12.08       13.02      1.71 o 
   1  -6  -4       12.08       11.33      1.88 o 
  -1   6   4       12.08       10.12      1.87 o 
  -1   6   4       11.54       11.44      1.64 o 
   1  -6  -4       11.54       11.54      2.09 o 
   1  -6  -4       11.54       10.77      1.07 o 
  -1   6   4       11.54       12.57      2.17 o 
   0   6   4      328.79      343.50      6.59 o 
   0  -6  -4      328.79      350.60      9.26 o 
   0   6   4      328.79      356.83      9.41 o 
   0  -6  -4      328.79      353.63      7.60 o 
  -1  -6  -4        4.93        3.41      1.29 o 
   1   6   4        4.93        6.45      1.63 o 
  -1  -6  -4        4.71        7.27      1.59 o 
   1   6   4        4.71        5.72      1.74 o 
  -2  -6  -4       85.23       80.84      4.44 o 
   2   6   4       85.23       79.39      4.99 o 
  -2  -6  -4       85.23       81.29      4.73 o 
   2   6   4       89.18       84.52      4.77 o 
  -2  -6  -4       89.18       89.76      4.66 o 
   2   6   4       89.18       84.49      4.87 o 
   3   6   4      175.92      170.78      7.36 o 
   3   6   4      175.92      181.00      7.12 o 
  -3  -6  -4      175.92      169.69      6.76 o 
  -4  -6  -4      102.69      103.05      6.13 o 
  -4  -6  -4      102.69      105.56      5.29 o 
   4   6   4      102.69      111.45      6.40 o 
  -4  -6  -4      107.46      111.51      6.02 o 
   4   6   4      107.46      103.56      6.06 o 
   4   6   4      107.46      117.82      5.78 o 
   5   6   4       11.09       13.48      2.74 o 
  -5  -6  -4       11.09       12.67      2.57 o 
  -5  -6  -4       10.60       13.63      2.79 o 
   5   6   4       10.60        9.57      2.45 o 
   6  -5  -3       21.08       20.90      3.50 o 
  -6   5   3       21.08       23.65      3.78 o 
   6  -5  -3       20.15       20.57      3.50 o 
  -6   5   3       20.15       18.52      3.56 o 
   5  -5  -3        1.95        1.09      1.16 o 
  -5   5   3        1.95        2.16      1.23 o 
  -5   5   3        1.86        1.86      1.46 o 
   5  -5  -3        1.86        1.29      1.05 o 
  -4   5   3      277.81      278.04      9.41 o 
   4  -5  -3      277.81      280.02      8.20 o 
   4  -5  -3      277.81      288.73      9.37 o 
  -3   5   3       13.65       14.01      1.71 o 
   3  -5  -3       13.65       13.51      2.04 o 
   3  -5  -3       13.65       15.22      2.02 o 
  -3   5   3       13.65       14.44      2.15 o 
   3  -5  -3       13.04       15.30      2.13 o 
  -3   5   3       13.04       12.75      2.22 o 
   3  -5  -3       13.04       14.25      2.10 o 
  -3   5   3       13.04       12.84      1.22 o 
   2  -5  -3      363.37      356.74      8.07 o 
   2  -5  -3      363.37      357.74      8.46 o 
  -2   5   3      363.37      354.00      8.08 o 
  -2   5   3      363.37      354.88      8.31 o 
  -2   5   3      347.26      343.41      7.01 o 
  -2   5   3      347.26      324.91      8.64 o 
   2  -5  -3      347.26      341.96      8.70 o 
   2  -5  -3      347.26      341.19      7.65 o 
  -1   5   3      339.82      338.52      6.62 o 
   1  -5  -3      339.82      342.85      7.36 o 
  -1   5   3      339.82      338.13      8.26 o 
   1  -5  -3      339.82      339.36      7.87 o 
   1  -5  -3       62.23       73.38      2.76 o 
   0   5   3      262.76      263.69      7.19 o 
   0  -5  -3      262.76      264.38      3.44 o 
   0  -5  -3      262.76      258.24      7.11 o 
   0  -5  -3      274.95      291.41      6.50 o 
   0  -5  -3      274.95      268.01      7.20 o 
   0   5   3      274.95      265.94      4.99 o 
   0   5   3      274.95      284.02      7.50 o 
  -1  -5  -3       25.97       22.75      2.26 o 
   1   5   3       25.97       19.33      2.07 o 
   1   5   3       25.97       20.12      1.15 o 
  -1  -5  -3       24.82       20.53      2.08 o 
  -1  -5  -3       24.82       21.74      2.19 o 
   1   5   3       24.82       20.10      2.39 o 
   2   5   3      118.03       97.34      4.90 o 
   2   5   3      118.03      116.81      5.03 o 
  -2  -5  -3      118.03      117.95      4.96 o 
   2   5   3      117.94      117.94      3.04 o 
  -3  -5  -3       54.34       51.81      3.77 o 
   3   5   3       54.34       49.43      3.67 o 
  -3  -5  -3       54.34       52.40      3.41 o 
  -3  -5  -3       56.86       49.22      3.53 o 
   3   5   3       56.86       51.33      3.43 o 
   3   5   3       56.86       50.29      3.70 o 
   4   5   3       15.17       15.37      2.10 o 
   4   5   3       15.17       13.03      2.34 o 
  -4  -5  -3       15.17       17.60      2.69 o 
  -4  -5  -3       14.50       10.93      2.21 o 
  -4  -5  -3       14.50       16.24      1.97 o 
   4   5   3       14.50       12.71      2.39 o 
  -5  -5  -3       22.40       23.20      3.34 o 
   5   5   3       22.40       27.95      3.21 o 
  -6  -5  -3        7.29        9.52      2.36 o 
   6   5   3        7.29        7.21      2.35 o 
  -6  -5  -3        7.63       11.22      2.78 o 
   6   5   3        7.63        7.88      2.07 o 
  -6   4   2        6.59        9.37      2.71 o 
   6  -4  -2        6.59        9.28      2.54 o 
  -6   4   2        6.90        8.88      2.43 o 
   6  -4  -2        6.90        6.35      2.23 o 
  -5   4   2       24.64       24.93      3.07 o 
   5  -4  -2       24.64       25.08      3.31 o 
   5  -4  -2       23.55       24.74      3.34 o 
  -5   4   2       23.55       25.66      3.59 o 
  -4   4   2       49.21       46.63      3.78 o 
   4  -4  -2       49.21       45.20      3.80 o 
   4  -4  -2       49.21       45.53      3.01 o 
  -3   4   2        0.05       -0.07      0.50 o 
  -3   4   2        0.05        0.28      0.47 o 
   3  -4  -2        0.05        0.66      0.45 o 
   3  -4  -2        0.05        0.55      0.67 o 
   3  -4  -2        0.05        0.34      0.50 o 
  -3   4   2        0.05        0.28      0.30 o 
  -3   4   2        0.05        0.37      0.80 o 
   3  -4  -2        0.05       -0.06      0.48 o 
   2  -4  -2        0.78       -0.11      0.44 o 
   2  -4  -2        0.78        0.14      0.32 o 
  -2   4   2        0.78        0.12      0.37 o 
  -2   4   2        0.78        0.12      0.39 o 
   2  -4  -2        0.74       -0.08      0.34 o 
  -2   4   2        0.74        0.36      0.30 o 
  -2   4   2        0.74        0.14      0.52 o 
   2  -4  -2        0.74        0.01      0.41 o 
   1  -4  -2      996.60     1027.78     12.05 o 
  -1   4   2      996.60     1018.62     12.68 o 
  -1   4   2      996.60     1016.86     10.57 o 
   1  -4  -2      996.60     1033.64     11.82 o 
   1  -4  -2      529.24      565.47      7.47 o 
   0  -4  -2       65.59       67.50      1.75 o 
   0  -4  -2       65.59       69.09      3.30 o 
   0   4   2       65.59       71.94      3.31 o 
   0  -4  -2       68.63       72.36      3.25 o 
   0  -4  -2       68.63       75.91      3.18 o 
   0   4   2       68.63       71.59      3.35 o 
   0   4   2       68.63       73.12      2.12 o 
  -1  -4  -2      148.00      147.74      4.84 o 
   1   4   2      148.00      137.51      4.65 o 
   1   4   2      148.00      146.93      2.46 o 
   1   4   2      148.00      139.79      4.82 o 
  -1  -4  -2      141.44      134.26      4.59 o 
  -1  -4  -2      141.44      139.53      4.77 o 
   1   4   2      141.44      126.99      4.59 o 
  -1  -4  -2      141.44      133.00      2.04 o 
   2   4   2      580.44      594.04     10.00 o 
  -2  -4  -2      580.44      615.95     10.42 o 
   2   4   2      580.44      607.88     10.89 o 
  -3  -4  -2      159.33      146.72      5.17 o 
   3   4   2      159.33      150.70      5.77 o 
   3   4   2      159.33      154.58      4.39 o 
  -3  -4  -2      159.33      144.52      5.83 o 
   3   4   2      166.72      119.34      5.29 o 
  -3  -4  -2      166.72      165.37      6.13 o 
  -3  -4  -2      166.72      158.63      4.33 o 
   3   4   2      166.72      153.62      5.18 o 
  -4  -4  -2       17.81       18.06      1.79 o 
   4   4   2       17.81       15.91      2.34 o 
  -4  -4  -2       17.81       13.92      2.40 o 
   4   4   2       17.81       18.57      1.89 o 
  -4  -4  -2       17.02       16.27      1.88 o 
  -4  -4  -2       17.02       19.38      2.34 o 
   4   4   2       17.02       15.82      1.73 o 
   5   4   2      225.60      221.10      8.54 o 
   6   4   2        0.25        0.02      0.74 o 
  -6  -4  -2        0.24        0.52      0.72 o 
  -6   3   1       17.84       17.00      3.26 o 
   6  -3  -1       17.84       15.66      3.05 o 
   6  -3  -1       18.67       16.81      3.11 o 
  -6   3   1       18.67       18.30      3.17 o 
   5  -3  -1       26.95       26.50      3.38 o 
  -5   3   1       26.95       24.22      3.03 o 
   4  -3  -1       59.81       62.81      3.13 o 
   4  -3  -1       59.81       55.18      3.93 o 
  -4   3   1       59.81       60.06      2.85 o 
  -4   3   1       59.81       56.54      4.03 o 
  -4   3   1       62.59       63.91      2.96 o 
   4  -3  -1       62.59       61.91      3.16 o 
   4  -3  -1       62.59       59.55      4.06 o 
  -4   3   1       62.59       58.81      4.06 o 
  -3   3   1       39.74       37.67      2.23 o 
   3  -3  -1       39.74       35.69      2.17 o 
  -3   3   1       39.74       36.69      2.79 o 
   3  -3  -1       39.74       36.89      2.84 o 
  -3   3   1       37.97       35.01      2.78 o 
  -3   3   1       37.97       32.94      1.97 o 
   3  -3  -1       37.97       41.29      2.39 o 
   3  -3  -1       37.97       38.39      2.85 o 
   2  -3  -1        0.15        0.41      0.38 o 
   2  -3  -1        0.15       -0.06      0.32 o 
   2  -3  -1        0.32        0.16      0.48 o 
   2  -3  -1        0.32        0.54      0.89 o 
  -2   3   1        0.16        0.04      0.31 o 
  -2   3   1        0.16        0.44      0.39 o 
  -1   3   1        3.02        8.59      0.93 o 
   1  -3  -1        3.02        8.77      0.95 o 
  -1   3   1        3.02        9.10      1.09 o 
   1  -3  -1        3.02        8.61      1.17 o 
  -1   3   1        2.89        9.71      1.18 o 
  -1   3   1        2.89        8.20      0.94 o 
   1  -3  -1        2.89        8.24      0.91 o 
   1  -3  -1        2.89        9.76      1.11 o 
   0  -3  -1        3.13        4.18      0.55 o 
   0   3   1        3.13        4.06      0.80 o 
   0  -3  -1        3.13        3.77      0.82 o 
   0   3   1        3.13        3.83      0.85 o 
   0  -3  -1        3.28        4.21      0.96 o 
   0   3   1        3.28        4.02      0.45 o 
   0   3   1        3.28        4.08      0.78 o 
   0   3   1        3.28        3.61      0.81 o 
  -1  -3  -1      558.01      556.43      8.38 o 
  -1  -3  -1      404.48      418.49      7.13 o 
  -1  -3  -1      404.48      409.00      7.22 o 
  -1  -3  -1      404.48      409.18      4.67 o 
   1   3   1      423.24      434.63      7.19 o 
  -1  -3  -1      423.24      424.52      4.48 o 
   1   3   1      423.24      423.94      7.43 o 
  -2  -3  -1       57.09       55.92      2.98 o 
  -2  -3  -1       57.09       51.07      2.65 o 
   2   3   1       57.09       54.25      2.82 o 
  -2  -3  -1       57.09       55.17      2.32 o 
  -2  -3  -1       59.74       54.34      3.00 o 
  -2  -3  -1       59.74       56.06      2.01 o 
   2   3   1       59.74       55.89      3.03 o 
   2   3   1       59.74       52.53      2.53 o 
  -3  -3  -1       96.14       90.01      4.32 o 
  -3  -3  -1       96.14      102.43      4.02 o 
  -3  -3  -1       96.14       99.38      4.37 o 
  -3  -3  -1       96.14       94.99      3.77 o 
  -3  -3  -1      100.61      103.62      3.63 o 
   3   3   1      100.61       95.85      4.37 o 
   3   3   1      100.61      104.45      3.64 o 
  -4  -3  -1       36.45       35.29      2.56 o 
   4   3   1       65.17       66.47      2.94 o 
   4   3   1       65.17       65.03      4.17 o 
  -4  -3  -1       34.84       29.86      2.67 o 
   4   3   1       34.84       33.38      2.67 o 
   5   3   1       22.58       20.70      2.74 o 
   5   3   1       22.58       18.32      2.94 o 
  -5  -3  -1       22.58       20.12      2.24 o 
  -5  -3  -1       21.58       19.63      2.94 o 
   5   3   1       21.58       18.33      2.52 o 
  -5  -3  -1       21.58       20.07      2.39 o 
   6   3   1       47.94       51.52      4.17 o 
  -6  -3  -1       47.94       45.68      4.47 o 
  -6  -3  -1       47.94       51.80      3.99 o 
  -6  -3  -1       50.17       49.18      3.81 o 
   6   3   1       50.17       49.11      4.19 o 
   6   3   1       50.17       46.18      4.61 o 
   7  -2   0       27.96       32.83      4.55 o 
  -7   2   0       27.96       28.15      4.21 o 
  -7   2   0       29.26       30.43      4.36 o 
   7  -2   0       29.26       31.22      4.47 o 
   6  -2   0       41.97       41.33      4.26 o 
  -6   2   0       41.97       40.45      4.19 o 
  -6   2   0       40.11       37.11      4.11 o 
   6  -2   0       40.11       45.43      4.43 o 
   5  -2   0       21.18       24.66      2.04 o 
  -5   2   0       21.18       22.61      2.89 o 
   5  -2   0       21.18       21.83      2.92 o 
   4  -2   0      142.52      136.80      4.38 o 
   4  -2   0      142.52      143.99      6.07 o 
  -4   2   0      142.52      141.95      6.15 o 
  -4   2   0      142.52      143.67      4.22 o 
  -4   2   0      136.20      131.51      4.48 o 
   4  -2   0      136.20      140.20      3.91 o 
   4  -2   0      136.20      127.83      5.78 o 
  -4   2   0      136.20      122.60      5.63 o 
   3  -2   0      132.99      128.08      4.95 o 
  -3   2   0      132.99      123.41      4.94 o 
   3  -2   0      132.99      131.03      3.64 o 
  -3   2   0      132.99      133.89      3.86 o 
   3  -2   0      127.09      129.65      3.46 o 
  -3   2   0      127.09      124.16      3.92 o 
   3  -2   0      127.09      125.36      4.94 o 
  -3   2   0      127.09      119.36      4.76 o 
   2  -2   0        2.38        3.84      0.56 o 
   2  -2   0        2.38        3.80      0.95 o 
  -2   2   0        2.38        4.09      0.90 o 
  -2   2   0        2.38        3.67      0.73 o 
  -1   2   0       28.97       27.77      1.49 o 
   1  -2   0       28.97       27.81      1.46 o 
  -1   2   0       28.97       27.11      1.54 o 
   1  -2   0       28.97       27.43      1.55 o 
   1  -2   0       30.32       29.75      1.27 o 
  -1   2   0       30.32       28.19      1.61 o 
   1  -2   0       30.32       27.50      1.73 o 
  -1   2   0       30.32       27.63      1.50 o 
   0   2   0     1261.32     1292.50      9.75 o 
   0  -2   0     1261.32     1283.36     11.01 o 
   0   2   0     1261.32     1295.58     10.52 o 
   0  -2   0     1205.38     1260.66     10.31 o 
   0   2   0     1205.38     1211.19      8.82 o 
   0   2   0     1205.38     1248.37     10.32 o 
   0  -2   0     1205.38     1247.13      9.06 o 
  -1  -2   0      140.13      140.98      2.26 o 
  -1  -2   0      141.25      135.59      3.78 o 
   1   2   0      141.25      142.10      3.36 o 
   1   2   0      141.25      139.53      3.68 o 
  -2  -2   0      240.87      237.95      5.36 o 
  -2  -2   0      240.87      234.49      5.12 o 
  -2  -2   0      240.87      235.04      5.41 o 
  -2  -2   0      240.87      237.07      5.32 o 
   2   2   0      252.04      232.20      4.24 o 
   2   2   0      252.04      231.28      5.65 o 
  -2  -2   0      252.04      250.40      4.67 o 
  -3  -2   0       34.32       36.70      2.40 o 
  -3  -2   0       34.32       36.37      2.37 o 
  -3  -2   0       34.32       34.96      2.48 o 
  -3  -2   0       34.32       36.37      2.62 o 
  -3  -2   0       35.91       37.28      2.32 o 
   3   2   0       35.91       33.49      2.53 o 
   3   2   0       35.91       36.24      1.74 o 
   3   2   0       35.91       38.62      2.89 o 
  -4  -2   0      378.21      388.99      8.82 o 
   4   2   0      378.21      388.44      9.63 o 
   4   2   0      378.21      396.13     10.66 o 
   5   2   0       12.09       10.84      2.44 o 
  -5  -2   0       12.09       13.07      2.12 o 
   5   2   0       12.09       12.07      2.16 o 
  -5  -2   0       11.56       10.09      1.77 o 
   5   2   0       11.56       10.80      2.13 o 
  -5  -2   0       11.56       10.99      2.26 o 
   6   2   0       38.57       41.98      4.00 o 
  -6  -2   0       38.57       42.56      4.17 o 
   6   2   0       40.36       41.43      3.81 o 
  -6  -2   0       40.36       42.60      3.77 o 
   6   2   0       40.36       43.43      4.46 o 
   7  -1   1        1.35        3.10      1.55 o 
  -7   1  -1        1.35        1.85      1.46 o 
  -7   1  -1        1.41        1.24      1.24 o 
   7  -1   1        1.41        0.58      1.23 o 
   6  -1   1      144.55      151.51      7.85 o 
  -6   1  -1      151.26      158.21      8.05 o 
   6  -1   1      175.84      164.75      8.24 o 
  -5   1  -1        9.80        8.26      2.10 o 
  -5   1  -1        9.80       10.62      1.77 o 
   5  -1   1        9.80       10.52      2.19 o 
   5  -1   1       17.37       14.26      2.52 o 
  -5   1  -1       10.26       12.18      2.39 o 
   5  -1   1       10.26       11.83      1.60 o 
  -4   1  -1      273.86      271.65      8.36 o 
   4  -1   1      273.86      294.28      6.29 o 
  -4   1  -1      273.86      283.93      5.95 o 
   4  -1   1      273.86      280.48      8.37 o 
  -4   1  -1      261.72      263.22      6.70 o 
  -4   1  -1      261.72      246.73      7.77 o 
   4  -1   1      261.72      254.65      7.89 o 
   3  -1   1      292.17      272.07      7.08 o 
  -3   1  -1        2.36        3.47      0.80 o 
  -3   1  -1        2.36        2.40      0.90 o 
   3  -1   1        2.36        2.41      0.61 o 
   3  -1   1        2.26        2.77      0.42 o 
   3  -1   1        2.26        2.31      0.82 o 
  -3   1  -1        2.26        1.96      0.91 o 
   2  -1   1      281.83      276.00      3.66 o 
   2  -1   1      281.83      292.18      6.04 o 
   2  -1   1      281.83      287.68      6.13 o 
   2  -1   1      269.33      267.57      5.82 o 
  -2   1  -1      269.33      269.77      5.32 o 
  -2   1  -1      269.33      258.44      5.52 o 
   2  -1   1      269.33      277.78      3.36 o 
  -1   1  -1       24.68       20.11      1.33 o 
   1  -1   1       24.68       28.41      1.54 o 
   1  -1   1       24.68       20.77      1.37 o 
  -1   1  -1       23.59       19.56      1.13 o 
   1  -1   1       23.59       20.05      1.33 o 
   1  -1   1       23.59       19.41      0.90 o 
  -1   1  -1       23.59       22.33      1.34 o 
   0   1  -1      302.47      331.59      4.54 o 
   0  -1   1      302.47      329.28      4.46 o 
   0  -1   1      302.47      329.80      4.63 o 
   0  -1   1      316.50      321.21      3.80 o 
   0   1  -1      316.50      327.67      3.86 o 
   0   1  -1      316.50      320.82      4.41 o 
   0  -1   1      319.52      335.14      4.75 o 
  -1  -1   1        1.09        1.94      0.57 o 
  -1  -1   1        1.09        1.53      0.45 o 
  -1  -1   1        1.14        1.33      0.55 o 
  -1  -1   1        1.14        1.55      0.45 o 
   1   1  -1        1.14        1.62      0.54 o 
   1   1  -1        1.14        1.27      0.37 o 
  -2  -1   1      335.44      375.61      6.55 o 
  -2  -1   1      335.44      386.97      5.83 o 
  -2  -1   1      335.44      384.07      6.94 o 
  -2  -1   1      335.44      388.12      6.73 o 
   2   1  -1      351.00      393.20      4.15 o 
  -2  -1   1      351.00      396.18      6.46 o 
   2   1  -1      351.00      390.19      7.18 o 
   2   1  -1      351.00      416.45      7.65 o 
  -3  -1   1      347.39      375.20      8.38 o 
  -3  -1   1      347.39      383.56      6.77 o 
   3   1  -1      363.51      395.55      8.97 o 
  -3  -1   1      363.51      372.08      7.67 o 
   3   1  -1      559.08      586.54     10.46 o 
   4   1  -1        1.82        0.72      0.67 o 
   4   1  -1        1.82        1.53      1.06 o 
  -4  -1   1        1.82        1.60      0.82 o 
  -4  -1   1        1.74        1.51      0.66 o 
  -4  -1   1        1.74        1.35      0.78 o 
   5   1  -1       64.12       61.59      4.22 o 
  -5  -1   1       64.12       60.43      4.13 o 
   5   1  -1       64.12       59.39      4.65 o 
  -5  -1   1       61.28       61.41      4.47 o 
   5   1  -1       61.28       60.33      4.44 o 
   5   1  -1       61.28       63.11      3.67 o 
  -6  -1   1        0.03        0.27      0.80 o 
   6   1  -1       52.70       51.49      5.02 o 
   6   1  -1       52.70       51.30      4.30 o 
  -7   0  -2        0.71        0.44      1.13 o 
   7   0   2        0.71        0.76      1.07 o 
  -7   0  -2        0.68        1.52      1.52 o 
   7   0   2        0.68        0.38      0.99 o 
  -6   0  -2       25.14       22.57      3.05 o 
   6   0   2       25.14       27.00      3.40 o 
  -5   0  -2      154.53      151.68      6.06 o 
  -5   0  -2      154.53      148.86      7.03 o 
   5   0   2      154.53      148.73      6.73 o 
   5   0   2      161.70      160.00      7.13 o 
   5   0   2      161.70      161.97      5.38 o 
  -5   0  -2      161.70      159.49      7.19 o 
  -4   0  -2        1.63        1.90      0.84 o 
   4   0   2        1.63        1.40      0.84 o 
  -4   0  -2        1.63        1.10      0.91 o 
  -4   0  -2        1.71        1.04      0.83 o 
  -4   0  -2        1.71        2.32      0.80 o 
   4   0   2        1.71        2.04      0.72 o 
   4   0   2        1.71        1.71      0.92 o 
  -3   0  -2     1300.00     1429.24     13.93 o 
   3   0   2     1300.00     1399.60     15.68 o 
   3   0   2     1300.00     1474.30     12.09 o 
   2   0   2      217.97      234.25      5.23 o 
  -2   0  -2      217.97      228.59      5.40 o 
  -2   0  -2      217.97      237.80      5.40 o 
  -2   0  -2      228.08      237.34      5.19 o 
   2   0   2      228.08      250.56      5.37 o 
   2   0   2      228.08      263.20      5.91 o 
   2   0   2      228.08      258.41      3.84 o 
  -1   0  -2      275.69      281.92      3.46 o 
  -1   0  -2      275.69      281.64      4.90 o 
   1   0   2      275.69      285.25      4.69 o 
  -1   0  -2      275.69      278.86      4.50 o 
  -1   0  -2      288.48      299.03      3.42 o 
   1   0   2      288.48      302.98      4.45 o 
   1   0   2      288.48      296.41      4.99 o 
  -1   0  -2      288.48      285.39      5.12 o 
   0   0  -2      924.30      982.08      7.85 o 
   0   0   2      924.30      929.50      7.39 o 
   0   0   2      924.30      986.34      8.88 o 
   0   0  -2      924.30      974.73      8.61 o 
   1   0  -2      729.06      738.06      8.41 o 
   1   0  -2      729.06      733.47      7.49 o 
   1   0  -2      729.06      714.15      6.46 o 
  -1   0   2      729.06      734.37      8.00 o 
   1   0  -2      696.73      723.52      6.09 o 
  -1   0   2      696.73      711.78      7.14 o 
  -1   0   2      696.73      723.22      8.38 o 
   1   0  -2      696.73      725.46      8.75 o 
  -2   0   2      283.30      310.97      4.01 o 
   2   0  -2      283.30      318.25      6.65 o 
  -2   0   2      283.30      297.40      5.93 o 
  -2   0   2      283.30      317.52      6.67 o 
   2   0  -2      296.45      321.93      6.60 o 
  -2   0   2      296.45      321.45      6.45 o 
   2   0  -2      296.45      323.98      6.50 o 
   3   0  -2      215.32      221.91      6.38 o 
   3   0  -2      215.32      213.50      6.46 o 
  -3   0   2      215.32      213.86      6.22 o 
   4   0  -2        0.73        0.43      0.50 o 
  -4   0   2        0.73        1.15      0.83 o 
  -4   0   2        0.73        0.71      0.36 o 
  -4   0   2        0.73        0.98      0.67 o 
   4   0  -2        0.77        0.89      0.64 o 
   4   0  -2        0.77        0.43      0.76 o 
  -4   0   2        0.77        0.74      0.76 o 
  -5   0   2       50.26       43.01      3.70 o 
   5   0  -2       50.26       48.52      3.80 o 
   5   0  -2       50.26       48.53      4.14 o 
  -5   0   2       48.03       41.50      3.73 o 
   5   0  -2       48.03       45.22      3.25 o 
   6   0  -2       22.58       21.08      3.16 o 
   6   0  -2       22.58       20.83      2.70 o 
  -6   0   2       22.58       26.00      3.23 o 
   7   1   3       27.07       31.58      3.77 o 
  -7  -1  -3       27.07       32.10      4.45 o 
   7   1   3       54.89       50.74      5.20 o 
  -7  -1  -3       28.32       30.15      3.76 o 
  -6  -1  -3       51.05       52.25      4.52 o 
   6   1   3       51.05       50.44      4.64 o 
   6   1   3       26.63       24.80      2.94 o 
   5   1   3      189.66      175.96      7.54 o 
  -5  -1  -3      189.66      179.85      7.56 o 
   5   1   3      189.66      186.48      6.02 o 
  -5  -1  -3      181.25      169.93      7.63 o 
   5   1   3      181.25      167.83      6.85 o 
  -5  -1  -3      181.25      173.38      6.92 o 
   4   1   3       20.60       19.58      2.39 o 
  -4  -1  -3       20.60       19.24      1.99 o 
   4   1   3       18.03       19.33      2.07 o 
  -4  -1  -3       18.03       18.21      2.49 o 
  -4  -1  -3       18.03       17.83      2.12 o 
   4   1   3       18.87       20.70      1.84 o 
  -3  -1  -3      195.58      190.00      6.25 o 
   3   1   3      195.58      187.69      5.48 o 
   3   1   3      204.65      213.44      6.39 o 
   3   1   3      204.65      206.75      4.92 o 
   3   1   3      552.04      548.74      9.82 o 
  -3  -1  -3      552.04      572.35      9.48 o 
  -2  -1  -3      378.06      441.99      4.56 o 
  -2  -1  -3      378.06      421.04      7.77 o 
   2   1   3      378.06      433.43      7.01 o 
  -2  -1  -3      378.06      420.29      7.73 o 
   2   1   3      395.60      449.65      7.70 o 
   2   1   3      395.60      472.48      7.36 o 
   2   1   3      395.60      453.81      6.24 o 
   2   1   3      395.60      462.31      7.90 o 
   1   1   3       15.65       15.43      1.28 o 
  -1  -1  -3       15.65       15.46      1.35 o 
  -1  -1  -3       15.65       15.48      1.04 o 
   1   1   3       15.65       16.38      1.37 o 
   1   1   3       16.37       16.48      1.41 o 
   1   1   3       16.37       18.31      1.04 o 
   1   1   3       16.37       16.46      1.40 o 
  -1  -1  -3       16.37       16.15      1.15 o 
   0   1   3      145.69      151.04      4.01 o 
   0  -1  -3      145.69      147.63      3.61 o 
   0   1   3      145.69      146.15      3.67 o 
   0  -1  -3      139.23      143.91      3.73 o 
   0  -1  -3      139.23      140.06      3.05 o 
   0   1   3      446.35      438.33      5.53 o 
   1  -1  -3      158.93      165.79      3.32 o 
  -1   1   3      158.93      158.15      4.32 o 
   1  -1  -3      158.93      159.73      4.35 o 
  -1   1   3      158.93      163.65      3.40 o 
  -1   1   3      151.89      153.70      4.08 o 
   1  -1  -3      151.89      161.12      4.54 o 
  -1   1   3      151.89      151.87      3.95 o 
   1  -1  -3      151.89      158.33      2.22 o 
   2  -1  -3      840.35      931.44     10.82 o 
  -2   1   3      840.35      890.88     11.73 o 
  -2   1   3      840.35      847.81      6.86 o 
  -2   1   3      803.09      867.48     11.63 o 
  -2   1   3      803.09      871.91     11.26 o 
   2  -1  -3      840.65      873.66     11.69 o 
  -3   1   3       49.89       50.86      3.30 o 
   3  -1  -3       49.89       52.93      3.22 o 
   3  -1  -3      117.58       94.72      4.32 o 
  -3   1   3       47.68       52.70      3.49 o 
   3  -1  -3       47.68       49.63      1.22 o 
  -4   1   3       16.53       18.02      2.47 o 
   4  -1  -3       16.53       17.09      2.31 o 
   4  -1  -3       16.53       18.07      2.43 o 
  -4   1   3       15.80       18.06      2.69 o 
  -4   1   3       15.80       18.70      2.50 o 
   4  -1  -3       15.80       18.55      2.07 o 
   5  -1  -3        0.01       -0.20      0.78 o 
  -5   1   3        0.01        0.24      0.86 o 
   5  -1  -3       61.62       55.53      4.22 o 
  -6   1   3       70.65       67.66      5.25 o 
   6  -1  -3       70.65       75.63      5.63 o 
   6  -1  -3       70.71       77.82      5.33 o 
   6   2   4       48.99       48.44      4.46 o 
  -6  -2  -4       48.99       52.12      4.52 o 
  -6  -2  -4       46.82       44.91      4.59 o 
  -6  -2  -4       46.82       45.60      4.06 o 
   6   2   4       46.82       49.65      4.00 o 
  -5  -2  -4       10.73        9.70      2.07 o 
  -5  -2  -4       10.73        9.65      2.31 o 
   5   2   4       10.73       11.88      2.02 o 
   5   2   4       11.23       10.81      1.71 o 
  -5  -2  -4       11.23       11.13      1.85 o 
   5   2   4       11.23        9.52      2.10 o 
   4   2   4      290.09      288.03      8.56 o 
   4   2   4      290.09      280.92      7.13 o 
  -3  -2  -4        8.55        6.09      1.43 o 
   3   2   4        8.55        8.00      1.30 o 
  -3  -2  -4        8.55        8.20      0.83 o 
   3   2   4        8.95       11.38      1.37 o 
   3   2   4        8.95        7.91      1.46 o 
   3   2   4        8.95        8.51      1.53 o 
   3   2   4        8.95        9.32      1.48 o 
  -2  -2  -4     1405.93     1499.95     11.63 o 
  -2  -2  -4     1405.93     1480.67     16.01 o 
   2   2   4     1405.93     1495.77     16.02 o 
   2   2   4     1405.93     1522.73     13.21 o 
   2   2   4     1471.16     1650.98     14.06 o 
  -2  -2  -4     1471.16     1632.99     14.50 o 
   2   2   4     1471.16     1591.30     15.56 o 
   2   2   4     1471.16     1622.78     16.77 o 
   1   2   4     1403.18     1469.83     14.96 o 
   1   2   4     1403.18     1482.89     13.97 o 
   1   2   4     1403.18     1493.61     10.18 o 
  -1  -2  -4     1403.18     1417.21     13.01 o 
   0   2   4      336.81      312.27      5.26 o 
   0   2   4      336.81      298.92      6.39 o 
   0  -2  -4      336.81      324.87      6.41 o 
   0  -2  -4      336.81      318.28      5.22 o 
   0   2   4      352.44      355.72      7.01 o 
   0   2   4      352.44      340.26      6.58 o 
  -1   2   4      167.24      183.50      5.23 o 
   1  -2  -4      167.24      176.55      5.18 o 
  -1   2   4      167.24      180.20      4.40 o 
   1  -2  -4      167.24      185.79      3.38 o 
   1  -2  -4      159.82      182.73      2.91 o 
  -1   2   4      159.82      180.56      4.74 o 
  -1   2   4      159.82      173.17      4.92 o 
   1  -2  -4      159.82      185.84      5.45 o 
  -2   2   4      994.63      981.97      9.46 o 
   2  -2  -4      994.63     1018.95     11.18 o 
  -2   2   4      994.63     1004.84     13.81 o 
   2  -2  -4      994.63      968.43     13.35 o 
   3  -2  -4        5.64        3.89      1.13 o 
   3  -2  -4        5.64        4.95      1.31 o 
  -3   2   4        5.64        5.59      1.52 o 
  -3   2   4        5.39        5.93      1.57 o 
  -3   2   4        5.39        5.26      1.40 o 
   3  -2  -4        5.39        5.20      1.42 o 
   4  -2  -4      113.23      111.80      5.37 o 
   4  -2  -4      113.23      107.84      5.38 o 
  -4   2   4      113.23      116.41      5.84 o 
  -4   2   4      108.21      109.42      5.91 o 
   4  -2  -4      108.21      111.39      5.32 o 
  -4   2   4      108.21      113.48      5.82 o 
  -5   2   4       83.43       79.79      5.42 o 
   5  -2  -4       83.43       77.16      5.06 o 
   5  -2  -4       83.43       76.72      5.09 o 
  -6   2   4        0.98        1.34      1.24 o 
   6  -2  -4        0.98        0.86      1.07 o 
   6  -2  -4        0.98        0.82      0.86 o 
   6  -2  -4        0.94        1.56      1.18 o 
  -6   2   4        0.94        2.08      1.26 o 
  -6  -3  -5       52.86       51.00      4.52 o 
   6   3   5       55.31       60.70      5.05 o 
  -6  -3  -5       55.31       52.60      4.48 o 
   5   3   5        0.64        1.02      0.73 o 
   5   3   5        0.64        0.75      0.83 o 
  -5  -3  -5        0.61        0.37      0.75 o 
   5   3   5        0.61        0.61      0.64 o 
   5   3   5        0.61       -0.29      1.15 o 
  -5  -3  -5       41.81       46.55      3.88 o 
   4   3   5      236.98      229.11      7.65 o 
   4   3   5      236.98      235.70      7.79 o 
   4   3   5      124.98      120.74      5.12 o 
   4   3   5      119.44      122.16      4.92 o 
   3   3   5        3.60        3.89      1.15 o 
   3   3   5        3.60        3.28      0.99 o 
   3   3   5        3.60        2.95      1.15 o 
  -3  -3  -5        3.44        3.50      0.77 o 
  -3  -3  -5        3.44        2.29      1.09 o 
   3   3   5        3.44        3.18      0.89 o 
   3   3   5        3.44        2.35      1.09 o 
   2   3   5       44.07       44.48      2.81 o 
   2   3   5       44.07       45.65      2.28 o 
   2   3   5       44.07       45.63      3.16 o 
  -2  -3  -5       44.07       45.07      2.80 o 
  -2  -3  -5       42.12       41.29      2.29 o 
  -2  -3  -5       42.12       40.80      2.90 o 
   2   3   5       42.12       41.94      2.17 o 
   2   3   5       42.12       36.44      2.84 o 
   1   3   5      392.93      390.76      7.93 o 
  -1  -3  -5      392.93      394.84      4.52 o 
   1   3   5      227.68      238.89      6.70 o 
  -1  -3  -5      227.68      239.58      6.27 o 
   0   3   5      276.71      284.19      6.91 o 
   0   3   5      276.71      271.67      6.73 o 
   0  -3  -5      276.71      290.29      6.99 o 
   0   3   5      264.44      257.67      6.92 o 
   0  -3  -5      264.44      260.35      5.41 o 
   0   3   5      264.44      264.36      5.12 o 
   0  -3  -5      264.44      258.50      6.57 o 
   1  -3  -5       10.90        8.35      0.76 o 
  -1   3   5       10.90        7.59      1.26 o 
   1  -3  -5       10.90        9.52      1.59 o 
  -1   3   5       10.90        8.26      1.47 o 
  -1   3   5       10.42        9.06      1.33 o 
   1  -3  -5       10.42       10.23      0.96 o 
  -2   3   5       39.81       35.28      3.06 o 
   2  -3  -5       39.81       35.61      2.84 o 
   2  -3  -5       35.62       36.56      2.12 o 
  -2   3   5       35.62       32.74      2.08 o 
  -3   3   5      412.38      415.52     10.47 o 
  -3   3   5      412.38      424.57     10.50 o 
   3  -3  -5      412.38      414.47     10.31 o 
   3  -3  -5      431.51      412.50     10.35 o 
   3  -3  -5      431.51      428.75      8.84 o 
  -3   3   5      431.51      421.80     10.74 o 
  -4   3   5        3.99        3.86      1.50 o 
   4  -3  -5        3.99        5.04      1.57 o 
   4  -3  -5        3.99        5.23      1.50 o 
  -4   3   5        3.82        5.23      1.88 o 
  -4   3   5        3.82        3.91      1.56 o 
   5  -3  -5      115.30      103.08      5.94 o 
  -5   3   5      115.30      105.84      6.65 o 
   5  -3  -5       80.43       81.08      5.15 o 
   6  -3  -5       33.53       35.03      3.72 o 
   6  -3  -5       33.53       40.19      4.10 o 
  -6   3   5       33.53       37.28      4.31 o 
   6  -3  -5       32.05       36.17      4.26 o 
  -6   3   5       32.05       34.97      4.16 o 
  -6  -4  -6        2.46        2.38      1.37 o 
   6   4   6        2.46        2.63      1.77 o 
   6   4   6        2.57        2.68      1.40 o 
  -6  -4  -6        2.57        3.88      1.35 o 
   4   4   6        0.11        0.05      0.60 o 
   4   4   6        0.11        0.00      0.54 o 
   4   4   6        0.11       -0.06      0.58 o 
  -4  -4  -6        0.10        0.66      0.78 o 
   4   4   6        0.10        0.02      0.71 o 
  -3  -4  -6       20.85       33.21      2.32 o 
   3   4   6       20.85       23.86      2.88 o 
  -3  -4  -6       20.85       21.72      2.83 o 
   3   4   6       21.82       27.10      2.79 o 
   3   4   6       21.82       37.90      2.92 o 
  -2  -4  -6      367.26      400.75      9.45 o 
   2   4   6      367.26      392.69      8.88 o 
   2   4   6      367.26      383.03      9.81 o 
  -2  -4  -6      367.26      379.26      6.30 o 
   1   4   6      408.73      398.72      5.93 o 
   1   4   6      408.73      382.70      9.97 o 
  -1  -4  -6      408.73      402.90      8.68 o 
  -1  -4  -6      408.73      405.63      8.61 o 
   1   4   6      427.70      446.51      9.24 o 
   1   4   6      427.70      427.06      9.90 o 
  -1  -4  -6      427.70      438.05      9.62 o 
   0   4   6       27.00       25.15      2.68 o 
   0   4   6       27.00       26.85      1.75 o 
   0  -4  -6       27.00       26.20      2.42 o 
   0  -4  -6       27.00       26.58      1.99 o 
   0   4   6       28.26       27.89      2.50 o 
   0   4   6       28.26       27.97      2.46 o 
   0  -4  -6       28.26       28.45      2.55 o 
   1  -4  -6      131.36      129.86      5.60 o 
  -1   4   6      131.36      127.58      4.98 o 
  -1   4   6      131.36      129.49      5.41 o 
   2  -4  -6       27.65       24.25      2.72 o 
  -2   4   6       27.65       23.86      2.38 o 
  -2   4   6       27.65       24.29      2.65 o 
  -2   4   6       28.93       23.91      2.62 o 
  -2   4   6       28.93       26.03      2.13 o 
   2  -4  -6       28.93       27.00      1.76 o 
   2  -4  -6       28.93       24.40      2.65 o 
  -3   4   6      136.61      125.71      6.32 o 
   3  -4  -6      136.61      126.08      6.18 o 
   3  -4  -6      136.61      131.21      4.85 o 
  -3   4   6      130.55      118.70      6.00 o 
   3  -4  -6      130.55      123.44      6.23 o 
  -3   4   6      130.55      118.62      5.81 o 
   4  -4  -6        8.47        7.69      1.51 o 
   4  -4  -6        8.47        6.77      1.84 o 
  -4   4   6        8.47        7.47      1.97 o 
   5  -4  -6        8.28        9.98      2.29 o 
  -5   4   6        8.28       12.54      2.87 o 
   5  -4  -6        8.28        8.39      2.30 o 
   5  -4  -6        8.66        8.32      2.18 o 
  -5   4   6        8.66       12.87      2.84 o 
  -5  -5  -7       38.35       40.41      3.77 o 
   4   5   7        3.54        3.93      1.83 o 
  -4  -5  -7        3.54        2.21      1.40 o 
   4   5   7        3.70        3.35      1.21 o 
   4   5   7        3.70        2.87      1.27 o 
  -4  -5  -7        3.70        3.93      1.49 o 
   3   5   7       44.50       41.36      3.97 o 
  -3  -5  -7       44.50       42.80      2.94 o 
  -3  -5  -7       44.50       39.72      3.73 o 
   3   5   7       46.56       48.88      3.49 o 
  -3  -5  -7       46.56       44.00      3.62 o 
   3   5   7       46.56       41.29      3.73 o 
   2   5   7       28.57       21.93      2.27 o 
  -2  -5  -7       28.57       25.32      2.76 o 
   2   5   7       28.57       20.11      2.59 o 
   1   5   7       10.41       10.59      1.80 o 
   1   5   7       10.41        8.99      1.97 o 
  -1  -5  -7       10.41        9.68      1.90 o 
  -1  -5  -7        9.94        9.46      1.77 o 
  -1  -5  -7        9.94        9.16      1.68 o 
   1   5   7        9.94        9.54      2.21 o 
   0   5   7      129.44      116.57      5.56 o 
   0   5   7      129.44      111.59      5.20 o 
   0  -5  -7      129.44      122.46      5.74 o 
   0   5   7      123.70      113.29      5.97 o 
   0  -5  -7      123.70      114.26      4.52 o 
  -1   5   7      183.95      174.12      6.77 o 
   1  -5  -7      183.95      180.41      7.23 o 
  -1   5   7      183.95      187.09      6.65 o 
  -2   5   7      318.20      295.38      9.33 o 
  -2   5   7      318.20      260.79      7.65 o 
   2  -5  -7      318.20      308.34      9.85 o 
   2  -5  -7      304.09      299.98      9.95 o 
  -2   5   7      304.09      298.13      8.27 o 
  -2   5   7      304.09      276.70      9.47 o 
   3  -5  -7       16.07       13.76      2.56 o 
  -3   5   7       16.07       18.60      2.89 o 
  -3   5   7       15.35       12.36      2.45 o 
  -4   5   7       92.71       87.07      6.07 o 
   4  -5  -7       92.71       90.97      6.00 o 
   5  -5  -7        4.80        4.35      1.71 o 
  -5   5   7        4.80        7.22      2.34 o 
   5  -5  -7        4.59        3.29      1.41 o 
  -5   5   7        4.59        4.18      1.74 o 
   5  -5  -7        4.59        7.78      2.31 o 
  -5  -6  -8        7.76       11.41      2.45 o 
   5   6   8        7.76        8.31      2.23 o 
   5   6   8        7.42       10.31      2.89 o 
   4   6   8       50.03       52.13      5.20 o 
  -4  -6  -8       50.03       50.53      4.81 o 
   4   6   8       52.35       52.94      4.61 o 
  -4  -6  -8       52.35       56.74      4.59 o 
   3   6   8       90.44       89.89      5.06 o 
   3   6   8       90.44       92.28      6.06 o 
  -3  -6  -8       90.44       88.39      5.63 o 
   2   6   8      214.58      208.17      7.37 o 
   2   6   8      214.58      203.25      8.46 o 
  -2  -6  -8      214.58      212.24      8.46 o 
  -2  -6  -8      205.06      201.92      7.42 o 
   2   6   8      205.06      179.66      8.49 o 
   1   6   8       44.43       38.97      3.99 o 
  -1  -6  -8       44.43       42.88      3.38 o 
  -1  -6  -8       44.43       45.19      3.66 o 
  -1  -6  -8       46.49       41.90      3.75 o 
   1   6   8       46.49       45.82      3.53 o 
   1   6   8       46.49       45.93      3.95 o 
   0   6   8       65.49       80.30      5.14 o 
   0   6   8       65.49       70.39      4.47 o 
   0  -6  -8       65.49       73.34      5.07 o 
   1  -6  -8       16.72       14.97      2.57 o 
  -1   6   8       16.72       16.76      2.62 o 
  -1   6   8       16.72       15.17      2.48 o 
  -1   6   8       15.98       14.19      2.72 o 
  -2   6   8       52.48       51.18      4.24 o 
   2  -6  -8       52.48       47.25      4.20 o 
  -2   6   8       52.48       50.36      3.69 o 
   2  -6  -8       50.15       54.65      4.73 o 
  -2   6   8       50.15       46.66      4.33 o 
  -3   6   8        6.68       10.98      2.43 o 
   3  -6  -8        6.68        9.57      2.25 o 
  -4   6   8       31.74       33.71      3.97 o 
   4  -6  -8       31.74       31.58      3.73 o 
  -4   6   8       30.33       31.34      4.19 o 
   4  -6  -8       30.33       31.00      3.28 o 
   4  -6  -8       30.33       33.12      3.97 o 
   4   7   9        4.92        4.22      2.24 o 
  -4  -7  -9        4.92        5.33      2.09 o 
  -4  -7  -9        5.15        5.74      1.94 o 
   4   7   9        5.15        7.25      2.30 o 
  -3  -7  -9       35.96       41.15      4.17 o 
   3   7   9       35.96       43.00      4.38 o 
   2   7   9        6.78        4.92      1.75 o 
  -2  -7  -9        6.78        5.95      1.93 o 
   2   7   9        6.48        4.38      2.13 o 
  -2  -7  -9        6.48        4.92      1.59 o 
  -2  -7  -9        6.48        5.39      1.79 o 
  -1  -7  -9       18.25       17.49      2.58 o 
   1   7   9       18.25       16.06      3.09 o 
   1   7   9       19.10       17.64      3.05 o 
  -1  -7  -9       19.10       22.30      3.29 o 
   1   7   9       19.10       23.79      2.71 o 
   0   7   9       12.89       14.01      2.19 o 
   0  -7  -9       12.89       13.64      2.63 o 
   0   7   9       12.89       13.31      2.49 o 
  -1   7   9        4.52        6.75      1.85 o 
  -1   7   9        4.52        6.39      1.77 o 
   1  -7  -9        4.52        7.29      2.08 o 
   1  -7  -9        4.31        5.46      1.79 o 
  -1   7   9        4.31        6.90      2.24 o 
  -2   7   9       19.18       22.63      3.26 o 
  -2   7   9       19.18       21.77      2.59 o 
   2  -7  -9       19.18       21.79      3.41 o 
  -2   7   9       18.33       18.06      3.29 o 
   3  -7  -9       71.52       78.85      6.06 o 
  -3   7   9       71.52       83.14      6.07 o 
   2   8  10        2.83        3.34      1.77 o 
  -2  -8 -10        2.83        5.69      2.04 o 
   2   8  10        2.70        5.17      2.23 o 
  -2  -8 -10        2.70        2.05      1.35 o 
  -2  -8 -10        2.70        3.28      1.41 o 
  -1  -8 -10      145.46      158.87      8.65 o 
   1   8  10      145.46      151.00      8.43 o 
   0  -8 -10        6.13        7.42      2.37 o 
   0   8  10        6.13        9.33      2.53 o 
   0   8  10        5.86        5.16      2.15 o 
   1  -8 -10       14.95       18.35      3.38 o 
  -1   8  10       14.95       18.73      3.18 o 
  -1   8  10       14.95       20.23      3.05 o 
  -1   8  10       14.29       17.55      3.44 o 
   1  -8 -10       14.29       20.06      3.62 o 
  -2   8  10        6.10       17.57      3.02 o 
   2  -8 -10        6.10       23.21      3.56 o 
  -1  10   7        0.10        1.60      1.38 o 
   1 -10  -7       27.41       25.87      3.72 o 
   0 -10  -7       62.93       69.85      5.73 o 
   0  10   7       62.93       70.96      5.87 o 
   0  10   7       62.93       71.46      5.14 o 
   0  10   7       65.85       66.38      5.69 o 
   0 -10  -7       65.85       70.69      5.81 o 
  -1 -10  -7        7.51       10.20      2.65 o 
   1  10   7        6.24        9.26      2.76 o 
   3  -9  -6        0.35        0.32      0.80 o 
  -3   9   6        0.35        0.52      1.02 o 
  -3   9   6        0.34        0.82      1.29 o 
   3  -9  -6        0.34        0.65      1.09 o 
   2  -9  -6        1.00        2.00      1.21 o 
  -2   9   6        1.00       -0.12      1.38 o 
   1  -9  -6        6.89        9.83      2.61 o 
  -1   9   6        6.89        9.82      2.50 o 
   1  -9  -6        7.21        7.16      2.06 o 
  -1   9   6        7.21        6.79      2.15 o 
   0   9   6        1.23        1.06      1.20 o 
   0  -9  -6        1.23        1.15      1.13 o 
   0   9   6        1.18        0.45      1.23 o 
   0   9   6        1.18        0.89      0.85 o 
   0  -9  -6        1.18        0.54      0.88 o 
  -1  -9  -6       24.95       29.33      3.58 o 
   1   9   6       24.95       22.48      3.11 o 
  -2  -9  -6        1.11        1.61      1.21 o 
  -2  -9  -6        1.11        1.42      1.09 o 
   2   9   6        1.11        1.59      1.40 o 
   2   9   6        1.16        2.02      1.28 o 
  -2  -9  -6        1.16        0.93      1.05 o 
  -3  -9  -6       15.44       17.16      3.27 o 
  -3  -9  -6       15.44       17.89      2.99 o 
   3   9   6       15.44       17.62      3.44 o 
   3   9   6       16.16       19.85      3.33 o 
  -3  -9  -6       16.16       20.41      3.64 o 
  -4   8   5        0.46        1.57      1.29 o 
   4  -8  -5        0.46        0.82      1.06 o 
  -4   8   5        0.48        0.73      0.96 o 
   3  -8  -5       96.69      102.89      6.41 o 
  -3   8   5       96.69       96.32      6.29 o 
   3  -8  -5      123.76      125.50      6.65 o 
  -3   8   5      101.17       98.94      5.76 o 
  -3   8   5      101.17      104.37      5.46 o 
   2  -8  -5       14.29       13.36      2.26 o 
  -2   8   5       12.47       12.74      2.37 o 
  -1   8   5        7.23        9.12      1.86 o 
   1  -8  -5        7.23       10.00      2.36 o 
  -1   8   5        7.23        9.13      2.29 o 
   1  -8  -5        7.56        9.67      2.12 o 
  -1   8   5        7.56       10.82      2.38 o 
   0   8   5       17.90       15.93      2.76 o 
   0  -8  -5       17.90       15.33      2.66 o 
   0  -8  -5       18.73       14.81      2.59 o 
   0   8   5       18.73       18.25      2.89 o 
   1   8   5      236.63      220.58      8.93 o 
  -1  -8  -5      236.63      234.25      9.35 o 
  -2  -8  -5       12.91       12.18      2.43 o 
   2   8   5       12.91       13.66      2.80 o 
  -2  -8  -5       12.91       11.57      2.50 o 
  -2  -8  -5       13.51       11.98      2.14 o 
  -2  -8  -5       13.51       16.41      2.95 o 
   2   8   5       13.51       11.36      2.46 o 
   3   8   5       35.90       35.24      3.62 o 
  -3  -8  -5       35.90       41.38      3.77 o 
  -3  -8  -5       34.31       39.32      3.67 o 
   4   8   5       12.23       20.09      2.92 o 
   5  -7  -4       20.15       23.79      3.43 o 
  -5   7   4       20.15       21.10      3.40 o 
   5  -7  -4       19.26       19.41      3.12 o 
  -5   7   4       19.26       19.29      3.58 o 
  -4   7   4        0.01       -0.02      0.93 o 
   4  -7  -4        0.01       -0.17      0.85 o 
   4  -7  -4        0.01        0.08      0.67 o 
   4  -7  -4        0.01        1.38      0.55 o 
  -4   7   4        0.01       -0.17      0.70 o 
   4  -7  -4        0.01        1.33      0.97 o 
   3  -7  -4      158.82      160.53      6.89 o 
  -3   7   4      158.82      156.40      6.73 o 
  -3   7   4      158.82      173.51      6.92 o 
   3  -7  -4      158.82      166.06      7.02 o 
   2  -7  -4        4.96        5.14      1.64 o 
  -2   7   4        4.96        5.30      1.72 o 
  -2   7   4        4.96        5.58      1.27 o 
   2  -7  -4        5.19        5.48      1.54 o 
   2  -7  -4        5.19        6.21      1.55 o 
  -2   7   4        5.19        6.02      1.66 o 
  -2   7   4        5.19        6.49      1.42 o 
   1  -7  -4        6.24        6.44      1.65 o 
  -1   7   4        6.24        6.75      1.73 o 
   1  -7  -4        6.24        5.12      1.35 o 
  -1   7   4        5.97        5.81      1.46 o 
  -1   7   4        5.97        5.45      1.75 o 
   1  -7  -4        5.97        4.29      1.55 o 
   0  -7  -4       68.05       66.40      3.89 o 
   0  -7  -4       68.05       67.32      4.41 o 
   0   7   4       68.05       66.76      4.50 o 
  -1  -7  -4        0.02        0.34      0.62 o 
  -1  -7  -4        0.02       -0.18      0.71 o 
   1   7   4        0.02        0.54      1.18 o 
  -1  -7  -4        0.02        1.03      0.85 o 
  -1  -7  -4        0.02        0.28      0.87 o 
   1   7   4        0.02        1.16      0.88 o 
   2   7   4      110.75      100.19      5.90 o 
  -2  -7  -4      110.75      110.40      5.69 o 
  -2  -7  -4      110.75      101.29      5.74 o 
   2   7   4      115.89      117.05      6.00 o 
  -2  -7  -4      115.89      112.11      5.74 o 
  -3  -7  -4       11.39       12.87      2.32 o 
   3   7   4       11.39       14.87      2.24 o 
  -4  -7  -4      146.98      142.27      7.59 o 
  -4  -7  -4      146.98      156.79      7.05 o 
   4   7   4      146.98      143.57      7.49 o 
   4   7   4      153.80      154.86      7.88 o 
   4   7   4      153.80      155.89      7.17 o 
  -4  -7  -4      153.80      145.82      7.35 o 
   5   7   4       10.69       13.39      2.90 o 
  -5  -7  -4       10.69       11.43      2.70 o 
  -5  -7  -4       11.19       15.20      2.97 o 
   5   7   4       11.19       11.13      2.66 o 
  -5   6   3        0.31        0.72      1.22 o 
   5  -6  -3        0.31        0.38      0.87 o 
   5  -6  -3        0.33        0.41      0.93 o 
  -5   6   3        0.33        1.27      0.98 o 
   4  -6  -3       60.14       61.62      3.88 o 
   4  -6  -3       60.14       58.02      4.45 o 
  -4   6   3       60.14       60.62      4.48 o 
  -4   6   3       57.47       55.22      4.59 o 
   4  -6  -3       57.47       63.98      4.57 o 
   4  -6  -3       57.47       66.70      4.46 o 
   3  -6  -3       80.21       74.48      4.23 o 
   3  -6  -3       80.21       71.53      4.48 o 
  -3   6   3       80.21       87.61      4.74 o 
  -3   6   3       80.21       82.19      4.48 o 
  -2   6   3      343.35      331.02      7.91 o 
  -2   6   3      343.35      312.74      8.75 o 
   2  -6  -3      343.35      341.81      8.65 o 
   2  -6  -3      343.35      312.77      8.39 o 
  -2   6   3      328.12      289.51      8.59 o 
   2  -6  -3      328.12      312.17      7.45 o 
   2  -6  -3      328.12      314.35      9.06 o 
  -2   6   3      328.12      309.94      7.65 o 
  -1   6   3       18.79       19.45      1.64 o 
  -1   6   3       18.79       18.25      2.21 o 
   1  -6  -3       18.79       19.45      2.10 o 
   1  -6  -3       18.79       21.70      2.22 o 
   1  -6  -3       17.96       17.68      2.17 o 
   1  -6  -3       17.96       17.56      1.47 o 
  -1   6   3       17.96       19.99      2.36 o 
  -1   6   3       17.96       20.43      2.02 o 
   0   6   3      290.41      283.23      8.28 o 
   0  -6  -3      290.41      291.35      7.66 o 
   0  -6  -3      290.41      288.60      8.18 o 
   0   6   3      290.41      278.14      5.00 o 
  -1  -6  -3       38.42       38.90      3.16 o 
   1   6   3       38.42       34.50      2.98 o 
   1   6   3       36.72       31.90      3.03 o 
  -1  -6  -3       36.72       33.36      2.94 o 
  -1  -6  -3       36.72       35.63      3.00 o 
  -2  -6  -3       45.06       40.32      3.42 o 
  -2  -6  -3       45.06       42.69      3.29 o 
   2   6   3       45.06       33.96      3.22 o 
   2   6   3       47.15       42.96      3.50 o 
  -2  -6  -3       47.15       45.69      3.62 o 
   2   6   3       47.15       44.48      3.41 o 
   3   6   3        1.92        1.75      1.22 o 
   3   6   3        1.92        2.48      1.37 o 
  -3  -6  -3        1.92        4.33      1.79 o 
  -4  -6  -3        8.36        7.27      1.93 o 
   4   6   3        8.36       10.22      2.29 o 
  -4  -6  -3        8.36       10.79      2.02 o 
  -4  -6  -3        8.75        9.85      2.28 o 
   4   6   3        8.75        8.23      2.12 o 
   4   6   3        8.75       12.18      2.10 o 
   5   6   3        2.43        2.83      1.37 o 
  -5  -6  -3        2.43        2.78      1.38 o 
  -5  -6  -3        2.33        1.44      1.09 o 
   5   6   3        2.33        2.81      1.46 o 
  -6   5   2       29.51       34.53      3.97 o 
   6  -5  -2       29.51       33.03      4.26 o 
   6  -5  -2       28.20       30.13      4.13 o 
  -6   5   2       28.20       30.48      4.25 o 
  -5   5   2        8.78        6.95      2.26 o 
   5  -5  -2        8.78        7.89      2.15 o 
   5  -5  -2        9.19        9.84      2.42 o 
  -5   5   2        9.19       10.01      2.39 o 
   4  -5  -2      155.40      152.49      5.49 o 
   4  -5  -2      155.40      154.05      7.00 o 
  -4   5   2      155.40      147.13      6.79 o 
  -4   5   2      127.70      130.92      5.24 o 
   4  -5  -2      122.03      123.68      5.45 o 
   3  -5  -2       11.33       10.84      1.87 o 
  -3   5   2       11.33       13.63      1.48 o 
   3  -5  -2       11.33       12.20      1.92 o 
  -3   5   2       11.33       13.05      2.17 o 
   3  -5  -2       11.86       11.45      2.03 o 
  -3   5   2       11.86        9.65      1.77 o 
   3  -5  -2       11.86       15.16      1.71 o 
  -3   5   2       11.86       12.23      1.84 o 
  -2   5   2       22.62       22.71      2.04 o 
   2  -5  -2       22.62       24.71      2.08 o 
  -2   5   2       22.62       20.97      2.12 o 
   2  -5  -2       22.62       26.63      2.38 o 
  -2   5   2       21.62       26.07      2.46 o 
   2  -5  -2       21.62       23.36      2.05 o 
  -2   5   2       21.62       23.09      1.96 o 
   2  -5  -2       21.62       24.80      2.32 o 
   1  -5  -2     1251.35     1283.67     14.94 o 
   1  -5  -2     1251.35     1320.79     14.96 o 
  -1   5   2     1251.35     1235.20     15.70 o 
  -1   5   2      639.86      668.86      8.71 o 
   1  -5  -2      611.49      651.42      8.60 o 
   0   5   2        3.49        3.60      1.11 o 
   0  -5  -2        3.49        3.09      1.15 o 
   0  -5  -2        3.49        3.05      0.98 o 
   0   5   2        3.49        3.21      0.52 o 
   0   5   2        3.34        2.70      0.91 o 
   0   5   2        3.34        2.69      1.06 o 
   0  -5  -2        3.34        3.55      0.58 o 
   0  -5  -2        3.34        3.91      1.13 o 
  -1  -5  -2       95.93       94.39      2.04 o 
  -1  -5  -2       95.93       94.74      4.41 o 
  -1  -5  -2       95.93       88.71      4.26 o 
   1   5   2       95.93       88.93      4.25 o 
  -1  -5  -2      100.39       96.37      4.58 o 
   1   5   2      100.39       87.09      4.18 o 
   1   5   2      100.39       97.04      4.43 o 
  -2  -5  -2      112.80      106.82      5.03 o 
   2   5   2      112.80       97.76      4.88 o 
   2   5   2      112.80      114.70      4.85 o 
  -2  -5  -2        0.09        0.33      0.34 o 
  -3  -5  -2       61.34       59.29      3.71 o 
   3   5   2       61.34       54.05      3.66 o 
  -3  -5  -2       61.34       59.55      4.01 o 
  -3  -5  -2       64.19       63.85      4.19 o 
   3   5   2       64.19       63.06      3.67 o 
   3   5   2       64.19       59.27      4.09 o 
  -4  -5  -2       47.25       46.15      3.38 o 
  -4  -5  -2       47.25       47.04      3.83 o 
   4   5   2       47.25       43.01      3.70 o 
  -4  -5  -2       49.44       54.17      4.26 o 
   4   5   2       49.44       49.94      3.35 o 
   4   5   2       49.44       42.23      3.73 o 
  -5  -5  -2       87.17       81.81      5.87 o 
   5   5   2       87.17       86.46      5.75 o 
   6   5   2        3.17        4.13      1.68 o 
  -6  -5  -2        3.17        4.05      2.02 o 
  -6  -5  -2        3.03        3.04      1.34 o 
   6   5   2        3.03        2.65      1.77 o 
  -6   4   1        0.60        0.19      1.16 o 
   6  -4  -1        0.60        0.83      0.96 o 
   6  -4  -1        0.63        1.59      1.29 o 
  -6   4   1        0.63        0.93      1.04 o 
  -5   4   1      174.66      164.22      7.84 o 
   5  -4  -1      174.66      180.61      8.29 o 
  -5   4   1      182.77      171.77      8.05 o 
   5  -4  -1      182.77      172.03      7.96 o 
   4  -4  -1        0.08        1.15      1.36 o 
   4  -4  -1        0.08        0.01      0.65 o 
  -4   4   1        0.08        1.40      0.91 o 
  -4   4   1        0.08       -0.05      0.98 o 
   3  -4  -1      263.59      258.26      7.75 o 
  -3   4   1      263.59      253.82      7.54 o 
  -3   4   1      263.59      254.93      6.77 o 
   3  -4  -1      263.59      248.93      6.02 o 
   3  -4  -1      251.90      259.39      6.67 o 
  -3   4   1      251.90      237.07      6.11 o 
  -3   4   1      251.90      244.66      7.54 o 
   3  -4  -1      251.90      242.24      7.40 o 
   2  -4  -1       43.47       53.55      2.61 o 
   2  -4  -1       43.47       55.32      3.19 o 
  -2   4   1       43.47       51.15      2.96 o 
  -2   4   1       43.47       53.72      2.94 o 
  -2   4   1       41.54       51.81      3.01 o 
  -2   4   1       41.54       49.86      2.70 o 
   2  -4  -1       41.54       50.05      2.87 o 
   2  -4  -1       41.54       48.74      2.80 o 
   1  -4  -1      992.59     1019.72     11.29 o 
  -1   4   1      992.59     1022.03     12.86 o 
   1  -4  -1      992.59     1026.43     12.41 o 
  -1   4   1      463.34      477.92      6.92 o 
   0  -4  -1       29.62       36.21      2.52 o 
   0   4   1       29.62       32.81      2.30 o 
   0   4   1       29.62       32.11      1.11 o 
   0   4   1       29.62       33.74      2.15 o 
   0  -4  -1       28.31       34.28      2.34 o 
   0   4   1       28.31       31.25      2.16 o 
   0   4   1       28.31       31.08      2.06 o 
   0  -4  -1       28.31       31.76      1.56 o 
   1   4   1      328.99      337.84      7.33 o 
   1   4   1      328.99      335.51      7.42 o 
  -1  -4  -1      328.99      342.16      7.91 o 
  -1  -4  -1      314.41      320.29      7.27 o 
   1   4   1      314.41      316.00      6.62 o 
  -1  -4  -1      314.41      313.34      4.65 o 
  -1  -4  -1      314.41      319.43      7.21 o 
  -2  -4  -1      125.01      126.69      3.55 o 
   2   4   1      318.42      323.79      7.98 o 
  -2  -4  -1      318.42      315.26      7.92 o 
   2   4   1      318.42      338.76      7.31 o 
  -2  -4  -1      130.81      133.85      2.72 o 
  -3  -4  -1      114.01      108.68      4.65 o 
   3   4   1      114.01      106.24      4.72 o 
  -3  -4  -1      114.01      107.50      4.06 o 
  -3  -4  -1      114.01      111.14      5.03 o 
   3   4   1      119.30      111.77      4.26 o 
  -3  -4  -1      119.30      119.78      3.65 o 
   3   4   1      119.30      111.28      5.17 o 
  -3  -4  -1      119.30      103.67      5.09 o 
  -4  -4  -1        0.79        0.47      0.94 o 
  -4  -4  -1        0.79        0.36      0.48 o 
   4   4   1        0.79        0.91      0.50 o 
   4   4   1        0.79        0.58      0.64 o 
  -4  -4  -1        0.76        0.17      0.63 o 
  -4  -4  -1        0.76        1.09      0.79 o 
   5   4   1       55.04       49.74      4.23 o 
  -5  -4  -1       55.04       51.76      4.70 o 
  -6  -4  -1       47.10       45.77      4.50 o 
  -6  -4  -1       47.10       42.22      3.72 o 
  -6  -4  -1       49.29       46.40      4.76 o 
   6   4   1       49.29       44.44      4.29 o 
  -6   3   0        9.09       10.09      2.63 o 
   6  -3   0        9.09       12.44      2.80 o 
   6  -3   0        9.51       12.29      2.83 o 
  -6   3   0        9.51       12.01      2.76 o 
   5  -3   0       26.61       25.01      3.38 o 
  -5   3   0       26.61       24.42      3.07 o 
   4  -3   0       17.79       17.82      1.54 o 
  -4   3   0       17.79       18.48      2.55 o 
  -4   3   0       17.79       17.71      1.75 o 
   4  -3   0       17.79       16.88      2.46 o 
  -4   3   0       17.00       16.20      1.66 o 
   4  -3   0       17.00       18.20      1.53 o 
  -4   3   0       17.00       17.33      2.45 o 
   4  -3   0       17.00       16.13      2.39 o 
  -3   3   0       82.87       77.69      3.47 o 
   3  -3   0       82.87       77.79      4.19 o 
   3  -3   0       82.87       76.59      2.77 o 
  -3   3   0       82.87       75.58      4.04 o 
  -3   3   0       79.19       76.15      3.35 o 
   3  -3   0       79.19       69.81      3.86 o 
   3  -3   0       79.19       79.88      3.11 o 
  -3   3   0       79.19       69.29      3.73 o 
  -2   3   0       22.72       17.44      1.65 o 
  -2   3   0       22.72       18.44      1.63 o 
  -2   3   0       21.71       15.93      1.58 o 
   2  -3   0       21.71       16.90      1.64 o 
   2  -3   0       21.71       17.86      1.43 o 
   2  -3   0       22.90       17.94      1.24 o 
   2  -3   0       22.90       15.71      1.85 o 
   1  -3   0        1.29        0.74      0.52 o 
   1  -3   0        1.29        0.96      0.53 o 
  -1   3   0        1.29        2.60      0.66 o 
  -1   3   0        1.29        2.09      0.60 o 
   1  -3   0        1.35        0.48      0.61 o 
  -1   3   0        1.35        1.22      0.58 o 
  -1   3   0        1.35        0.59      0.38 o 
   1  -3   0        1.35        0.89      0.39 o 
   0   3   0      445.97      440.64      7.32 o 
   0  -3   0      445.97      447.35      7.71 o 
   0   3   0      445.97      446.50      4.50 o 
   0   3   0      445.97      436.20      6.55 o 
   0  -3   0      426.19      435.20      7.21 o 
   0   3   0      426.19      414.18      7.09 o 
   0  -3   0      426.19      423.11      5.87 o 
   0   3   0      426.19      423.64      5.60 o 
   1   3   0      259.37      279.67      5.75 o 
   1   3   0      259.37      286.15      6.09 o 
  -1  -3   0      247.87      271.10      6.05 o 
  -1  -3   0      247.87      262.08      4.62 o 
  -1  -3   0      299.47      321.55      6.94 o 
  -2  -3   0      283.13      294.74      4.74 o 
   2   3   0      283.13      279.13      5.78 o 
   2   3   0      283.13      284.02      6.86 o 
  -2  -3   0      283.13      272.55      6.88 o 
  -2  -3   0      270.57      271.20      5.62 o 
  -2  -3   0      270.57      273.81      6.59 o 
  -2  -3   0      270.57      270.35      6.47 o 
  -3  -3   0        0.03        0.29      0.44 o 
  -3  -3   0        0.03        0.34      0.49 o 
  -3  -3   0        0.03        0.47      0.49 o 
  -3  -3   0        0.03        0.24      0.46 o 
  -3  -3   0        0.04       -0.12      0.66 o 
   3   3   0        0.04        0.34      0.35 o 
   3   3   0        0.04        0.45      0.53 o 
  -3  -3   0        0.04        0.21      0.36 o 
  -4  -3   0      423.88      417.64      8.85 o 
   4   3   0      556.40      553.98     12.34 o 
  -4  -3   0      405.09      388.42      9.32 o 
  -5  -3   0       14.74       16.92      2.11 o 
  -5  -3   0       14.74       17.14      2.72 o 
   5   3   0       14.74       14.15      2.32 o 
   5   3   0       15.42       16.04      2.60 o 
  -5  -3   0       15.42       16.48      2.01 o 
  -6  -3   0       60.26       57.37      4.95 o 
   6   3   0       60.26       58.72      4.69 o 
   6   3   0       63.06       58.10      4.73 o 
  -7   2  -1        1.33        1.66      1.49 o 
   7  -2   1        1.33        2.95      1.71 o 
  -7   2  -1        1.39        1.69      1.37 o 
   7  -2   1        1.39        2.63      1.64 o 
   6  -2   1       16.48       20.00      3.40 o 
  -6   2  -1       16.48       18.30      3.22 o 
  -6   2  -1       15.75       20.76      3.33 o 
   6  -2   1       15.75       17.50      3.16 o 
  -5   2  -1      255.83      253.51      9.39 o 
   5  -2   1      255.83      254.65      9.37 o 
  -4   2  -1       51.87       54.43      3.77 o 
   4  -2   1       51.87       54.63      3.82 o 
  -4   2  -1       51.87       56.89      3.26 o 
  -4   2  -1       54.27       53.52      2.89 o 
   4  -2   1       54.27       60.24      4.08 o 
  -4   2  -1       54.27       56.24      3.94 o 
   4  -2   1       54.27       58.08      2.56 o 
  -3   2  -1        0.06        0.10      0.36 o 
   3  -2   1        0.06       -0.11      0.44 o 
  -3   2  -1        0.06       -0.10      0.39 o 
   3  -2   1        0.06        0.15      0.25 o 
  -3   2  -1        0.05       -0.10      0.43 o 
   3  -2   1        0.05        0.16      0.25 o 
   3  -2   1        0.05       -0.02      0.40 o 
  -3   2  -1        0.05       -0.03      0.32 o 
  -2   2  -1       27.87       26.87      1.87 o 
   2  -2   1       27.87       26.70      2.04 o 
   2  -2   1       27.87       31.40      1.13 o 
   1  -2   1      132.82      143.01      3.63 o 
   1  -2   1      132.82      140.90      2.36 o 
   1  -2   1      132.82      141.81      3.99 o 
  -1   2  -1      132.82      141.77      4.00 o 
  -1   2  -1      126.93      131.85      3.79 o 
   1  -2   1      126.93      130.54      3.65 o 
   1  -2   1      126.93      134.73      3.22 o 
  -1   2  -1      126.93      128.02      2.94 o 
   0   2  -1     1938.83     2111.94     14.82 o 
   0  -2   1     1938.83     2061.46     14.49 o 
   0  -2   1     1938.83     2052.43     14.17 o 
   0   2  -1     1938.83     2029.24     15.21 o 
   0  -2   1     2028.80     2094.92     12.60 o 
   0   2  -1     2028.80     2148.90     14.79 o 
   0  -2   1     2028.80     2149.83     15.90 o 
   0   2  -1     2028.80     2122.28     13.13 o 
  -1  -2   1       69.55       66.83      2.92 o 
  -1  -2   1       69.55       66.15      1.97 o 
   1   2  -1       69.55       66.63      2.72 o 
   1   2  -1       69.55       67.32      2.38 o 
  -2  -2   1        8.80        6.42      1.23 o 
   2   2  -1        8.80        6.79      0.80 o 
   2   2  -1        8.80        6.28      1.18 o 
  -2  -2   1        8.80        6.34      0.93 o 
  -2  -2   1        8.41        6.47      1.10 o 
  -2  -2   1        8.41        5.52      0.98 o 
  -2  -2   1        8.41        6.06      0.96 o 
  -2  -2   1        8.41        6.29      1.18 o 
  -3  -2   1      297.04      305.55      7.61 o 
  -3  -2   1      297.04      306.23      6.75 o 
  -3  -2   1      297.04      305.46      7.49 o 
  -3  -2   1      297.04      311.03      7.45 o 
   3   2  -1      310.82      323.64      8.15 o 
  -3  -2   1      310.82      313.05      6.84 o 
   3   2  -1      310.82      313.63      4.75 o 
  -4  -2   1      281.48      277.72      7.52 o 
   4   2  -1      281.48      281.97      8.60 o 
  -5  -2   1       14.42       17.27      2.68 o 
   5   2  -1       14.42       21.10      2.38 o 
  -5  -2   1       14.42       15.24      1.79 o 
   5   2  -1       15.09       17.58      2.65 o 
  -5  -2   1       15.09       18.60      2.48 o 
   5   2  -1       15.09       17.80      2.95 o 
  -6  -2   1        0.44        0.27      0.83 o 
   6   2  -1        0.44        1.24      0.98 o 
   6   2  -1        0.44        0.68      1.15 o 
   6   2  -1        0.42        0.45      0.83 o 
  -6  -2   1        0.42        0.86      1.06 o 
  -7   1  -2        2.35        2.45      1.62 o 
   7  -1   2        2.35        1.55      1.42 o 
  -7   1  -2        2.46        4.75      1.91 o 
   7  -1   2        2.46        3.64      1.82 o 
   6  -1   2        9.47        6.18      2.16 o 
  -6   1  -2        9.47        9.89      2.48 o 
  -6   1  -2        8.96        7.01      1.66 o 
   6  -1   2        8.96        9.43      2.32 o 
  -5   1  -2       53.02       52.52      3.55 o 
  -5   1  -2       53.02       51.16      4.20 o 
   5  -1   2       53.02       48.47      3.95 o 
   5  -1   2      115.64      106.68      6.05 o 
  -5   1  -2       55.48       47.52      4.08 o 
  -4   1  -2       12.57       11.84      1.73 o 
  -4   1  -2       12.57       10.45      1.91 o 
   4  -1   2       12.57       11.49      1.93 o 
  -4   1  -2       13.15       11.55      2.06 o 
   4  -1   2       13.15       14.90      1.26 o 
  -4   1  -2       13.15       12.09      1.48 o 
   4  -1   2       13.15       11.70      2.01 o 
   3  -1   2       46.13       54.33      3.39 o 
   3  -1   2       46.13       51.83      1.84 o 
  -3   1  -2       44.09       45.10      2.94 o 
   3  -1   2       44.09       50.54      3.12 o 
  -3   1  -2      427.34      439.03      8.18 o 
   3  -1   2      427.34      420.54      8.93 o 
  -2   1  -2       22.78       24.31      1.80 o 
   2  -1   2       22.78       26.58      1.91 o 
   2  -1   2       22.78       23.10      1.94 o 
   2  -1   2       22.78       23.81      0.71 o 
   2  -1   2       21.77       25.77      1.97 o 
  -2   1  -2       21.77       23.19      1.73 o 
   2  -1   2       21.77       23.24      0.89 o 
  -1   1  -2      626.99      605.56      7.99 o 
   1  -1   2      626.99      626.98      6.24 o 
   1  -1   2      626.99      599.88      7.85 o 
  -1   1  -2      626.99      613.11      6.46 o 
  -1   1  -2      656.09      692.37      8.74 o 
   1  -1   2      656.09      679.52      8.11 o 
  -1   1  -2      656.09      623.52      8.22 o 
   1  -1   2      656.09      649.94      7.99 o 
   0  -1   2      300.65      317.46      5.24 o 
   0   1  -2      300.65      318.34      5.21 o 
   0  -1   2      300.65      312.03      5.61 o 
   0  -1   2      453.84      463.23      6.45 o 
   0  -1   2      453.84      459.13      6.13 o 
   0   1  -2      314.60      331.78      4.54 o 
  -1  -1   2      684.05      695.86      6.57 o 
   1   1  -2      684.05      691.37      7.44 o 
  -1  -1   2      684.05      707.49      8.88 o 
  -1  -1   2      684.05      703.21      8.99 o 
   1   1  -2      715.79      702.50      8.63 o 
   1   1  -2      715.79      673.28      6.90 o 
  -1  -1   2      715.79      695.00      7.80 o 
  -1  -1   2      715.79      720.09      8.64 o 
  -2  -1   2       41.51       51.06      2.54 o 
   2   1  -2       41.51       51.14      1.59 o 
   2   1  -2       41.51       48.14      2.77 o 
   2   1  -2       39.67       48.97      2.12 o 
  -2  -1   2       39.67       54.70      2.46 o 
  -2  -1   2       39.67       46.23      2.67 o 
   3   1  -2      283.77      293.01      7.92 o 
  -3  -1   2      283.77      280.89      6.96 o 
  -3  -1   2      271.19      274.62      5.47 o 
   3   1  -2      399.67      399.61      9.13 o 
  -4  -1   2        0.08        0.25      0.51 o 
  -4  -1   2        0.08        0.08      0.44 o 
   4   1  -2      124.54      123.81      5.82 o 
   4   1  -2        0.08        0.23      0.87 o 
  -4  -1   2        0.08        0.04      0.54 o 
   5   1  -2       65.17       66.22      4.65 o 
  -5  -1   2       65.17       60.48      4.21 o 
   5   1  -2       65.17       59.78      4.75 o 
   5   1  -2       62.28       60.22      4.02 o 
  -5  -1   2       62.28       56.02      4.26 o 
   6   1  -2       74.27       76.23      5.38 o 
  -6  -1   2       14.40       14.91      2.64 o 
  -7   0  -3       49.77       54.73      5.21 o 
   7   0   3       49.77       53.08      5.24 o 
  -7   0  -3       47.56       46.36      4.93 o 
   7   0   3       47.56       46.08      4.56 o 
  -6   0  -3       12.91       15.53      2.64 o 
   6   0   3       12.91       12.69      2.34 o 
   5   0   3      268.71      272.59      9.38 o 
  -5   0  -3      268.71      279.66      9.63 o 
  -5   0  -3      256.80      258.77      8.56 o 
   5   0   3      256.80      250.89      8.70 o 
  -5   0  -3      256.80      252.26      9.22 o 
   4   0   3       55.79       51.19      3.47 o 
  -4   0  -3       55.79       55.29      3.86 o 
  -4   0  -3       55.79       45.74      3.23 o 
  -4   0  -3       58.38       57.95      3.31 o 
   4   0   3       58.38       61.94      2.69 o 
   4   0   3       58.38       62.02      3.97 o 
   3   0   3      224.80      235.39      6.50 o 
  -3   0  -3      224.80      235.54      6.35 o 
   3   0   3      224.80      240.90      4.37 o 
   3   0   3      224.80      236.13      6.96 o 
  -2   0  -3      400.98      426.31      8.01 o 
   2   0   3      400.98      448.38      7.49 o 
  -2   0  -3      400.98      448.07      4.94 o 
   2   0   3      400.98      436.91      8.05 o 
  -2   0  -3      383.20      407.02      7.38 o 
  -2   0  -3      383.20      406.05      7.66 o 
  -2   0  -3      383.20      406.74      4.17 o 
   2   0   3      383.20      419.07      7.49 o 
   1   0   3        0.09        1.53      0.53 o 
  -1   0  -3        0.09        1.97      0.49 o 
   1   0   3        0.09        1.71      0.68 o 
  -1   0  -3        0.09        1.14      0.53 o 
  -1   0  -3        0.10        2.05      0.69 o 
   1   0   3        0.10        0.93      0.43 o 
   1   0   3        0.10        1.41      0.60 o 
  -1   0  -3        0.10        1.30      0.36 o 
   0   0  -3      127.63      136.05      3.29 o 
   0   0   3      127.63      130.66      2.89 o 
   0   0   3      127.63      139.46      3.97 o 
   0   0  -3      127.63      129.45      3.64 o 
  -1   0   3        8.97        7.23      0.84 o 
   1   0  -3        8.97        7.74      0.74 o 
  -1   0   3        8.97        8.27      1.20 o 
   1   0  -3        8.97        8.77      1.25 o 
   1   0  -3        9.39        7.50      1.11 o 
   1   0  -3        9.39        6.70      0.80 o 
  -1   0   3        9.39        7.97      0.93 o 
  -1   0   3        9.39        7.78      1.15 o 
   2   0  -3      311.30      323.20      6.71 o 
   2   0  -3      311.30      330.75      4.21 o 
   2   0  -3      311.30      306.58      7.01 o 
  -2   0   3      311.30      328.59      7.13 o 
  -2   0   3      297.50      317.96      7.25 o 
   2   0  -3      297.50      312.17      4.21 o 
  -2   0   3      297.50      319.44      6.49 o 
   2   0  -3      297.50      331.46      7.64 o 
   3   0  -3       36.19       35.07      2.80 o 
  -3   0   3       36.19       34.01      2.67 o 
   3   0  -3       36.19       37.87      2.86 o 
   4   0  -3       91.20       99.20      4.92 o 
  -4   0   3       91.20       91.58      4.88 o 
  -4   0   3       91.20       94.51      5.23 o 
  -4   0   3       95.43       97.77      5.06 o 
   4   0  -3       95.43      100.00      5.25 o 
   4   0  -3       95.43       93.32      4.99 o 
  -5   0   3       34.37       26.16      3.00 o 
   5   0  -3       34.37       28.32      3.26 o 
   5   0  -3       34.37       29.50      3.11 o 
   5   0  -3       32.85       27.97      2.86 o 
  -5   0   3       32.85       25.43      3.01 o 
  -5   0   3       32.85       27.64      3.12 o 
  -6   0   3       62.77       61.57      4.92 o 
   6   0  -3       62.77       55.21      5.00 o 
   6   0  -3       62.77       56.74      4.74 o 
  -7  -1  -4        6.79        7.87      2.26 o 
  -7  -1  -4        6.49       10.12      2.89 o 
  -7  -1  -4        6.49        8.98      2.15 o 
   7   1   4        6.49        6.99      2.24 o 
   7   1   4        6.79       64.90      5.82 o 
   6   1   4       52.66       60.61      4.61 o 
  -6  -1  -4       55.14       62.26      5.12 o 
   6   1   4       55.14       58.89      5.01 o 
  -5  -1  -4        0.38       -0.20      0.80 o 
   5   1   4        0.38        0.34      0.74 o 
  -5  -1  -4        0.38        0.36      0.69 o 
   5   1   4        0.40        0.27      0.68 o 
  -5  -1  -4        0.40        0.58      0.65 o 
   4   1   4      124.46      110.98      5.02 o 
  -4  -1  -4      124.46      125.59      6.00 o 
   4   1   4      130.24      141.35      6.13 o 
   4   1   4      130.24      138.66      4.42 o 
  -4  -1  -4      130.32      131.09      5.49 o 
   4   1   4      130.32      131.63      5.71 o 
   3   1   4      121.28      131.14      3.75 o 
  -3  -1  -4      392.47      420.13      9.15 o 
   3   1   4      392.47      400.00      9.02 o 
   3   1   4      392.47      412.90      8.57 o 
  -3  -1  -4      115.90      125.66      5.23 o 
   3   1   4      115.90      134.55      4.92 o 
   2   1   4      367.00      377.08      7.16 o 
  -2  -1  -4      367.00      368.37      4.72 o 
   2   1   4      367.00      376.59      7.58 o 
  -2  -1  -4      367.00      383.12      8.00 o 
   2   1   4      384.03      387.71      7.85 o 
  -2  -1  -4      384.03      405.92      6.11 o 
   2   1   4      384.03      410.42      6.85 o 
  -1  -1  -4       60.89       58.02      2.36 o 
   1   1   4       60.89       53.69      2.57 o 
   1   1   4       60.89       55.20      2.59 o 
  -1  -1  -4       60.89       57.96      2.36 o 
  -1  -1  -4       63.72       59.89      2.37 o 
   1   1   4       63.72       61.83      1.94 o 
   1   1   4       63.72       56.87      2.85 o 
   1   1   4       63.72       61.51      2.92 o 
   0   1   4      245.48      261.81      6.07 o 
   0   1   4      245.48      246.49      3.13 o 
   0  -1  -4       37.55       27.47      1.80 o 
   0   1   4       37.55       26.18      1.78 o 
   1  -1  -4       34.36       35.57      1.37 o 
   1  -1  -4       34.36       36.60      2.53 o 
  -1   1   4       34.36       31.71      1.96 o 
  -1   1   4       34.36       34.54      2.24 o 
   1  -1  -4       35.96       33.26      2.22 o 
  -1   1   4       35.96       32.51      2.32 o 
  -1   1   4       35.96       38.35      1.71 o 
   2  -1  -4      453.22      435.48      9.11 o 
  -2   1   4        0.77        0.24      0.65 o 
   2  -1  -4        0.77       -0.03      0.42 o 
   3  -1  -4       26.29       23.59      2.24 o 
  -3   1   4       26.29       25.86      2.53 o 
   3  -1  -4       26.37       18.79      2.17 o 
   4  -1  -4      123.86      111.00      5.43 o 
  -4   1   4      123.86      112.21      5.99 o 
  -4   1   4      123.86      119.46      5.79 o 
  -4   1   4      129.61      115.18      5.75 o 
   4  -1  -4      129.61      119.54      5.88 o 
   4  -1  -4      129.61      123.02      5.70 o 
   5  -1  -4        1.21        1.81      1.09 o 
  -5   1   4        1.21        2.14      1.28 o 
   5  -1  -4       30.54       29.82      3.26 o 
  -6   1   4        9.76        8.91      2.43 o 
   6  -1  -4        9.76        8.95      2.41 o 
   6  -1  -4       67.01       64.40      5.03 o 
   6   2   5       27.21       25.70      3.54 o 
  -6  -2  -5       27.21       25.16      3.54 o 
  -6  -2  -5       26.01       24.19      3.38 o 
   6   2   5       26.01       23.37      2.81 o 
   5   2   5        0.30        0.63      0.75 o 
  -5  -2  -5        0.30        0.01      0.67 o 
   5   2   5        0.32        0.35      0.69 o 
   5   2   5        0.32        0.98      0.72 o 
  -5  -2  -5        0.32        0.70      0.78 o 
   4   2   5      194.18      185.58      6.78 o 
   4   2   5      194.18      183.97      7.05 o 
  -4  -2  -5      194.18      182.64      6.94 o 
   3   2   5        9.40        9.68      1.80 o 
   3   2   5        9.40        9.37      1.50 o 
  -3  -2  -5        9.40        9.98      1.85 o 
  -3  -2  -5        9.40       11.57      0.93 o 
   3   2   5        9.83        9.76      1.72 o 
   3   2   5        9.83       10.56      1.55 o 
  -3  -2  -5        9.83       11.22      1.38 o 
  -2  -2  -5        1.17        2.54      0.62 o 
   2   2   5        1.17        1.35      0.74 o 
  -2  -2  -5        1.17        2.40      0.94 o 
   2   2   5        1.17        3.11      0.91 o 
  -2  -2  -5        1.22        2.13      0.72 o 
   2   2   5        1.22        2.24      0.87 o 
   2   2   5        1.22        2.78      0.69 o 
   2   2   5        1.22        2.11      0.87 o 
   1   2   5      735.91      813.40      6.87 o 
   1   2   5      735.91      855.04     12.37 o 
   1   2   5      735.91      800.79     11.70 o 
  -1  -2  -5      735.91      790.04     10.36 o 
   0  -2  -5      202.90      210.57      4.76 o 
   0   2   5      202.90      204.67      5.05 o 
   0  -2  -5      202.90      216.54      5.95 o 
   0   2   5      202.90      192.31      5.51 o 
   0  -2  -5      212.32      225.90      5.87 o 
   0   2   5      212.32      219.20      5.90 o 
   0   2   5      212.32      233.04      6.40 o 
   1  -2  -5       29.78       29.90      2.40 o 
  -1   2   5       29.78       30.52      1.45 o 
  -1   2   5       29.78       29.18      2.42 o 
  -1   2   5       29.78       31.53      2.10 o 
  -1   2   5       28.46       27.99      2.14 o 
   1  -2  -5       28.46       29.20      2.48 o 
   1  -2  -5       28.46       27.94      1.31 o 
  -1   2   5       28.46       24.69      2.06 o 
   2  -2  -5      275.28      279.00      7.74 o 
  -2   2   5      275.28      279.33      5.49 o 
  -2   2   5      275.28      275.68      7.87 o 
   2  -2  -5      275.28      274.30      5.83 o 
  -3   2   5       48.36       44.21      3.55 o 
  -3   2   5       48.36       44.72      3.34 o 
   3  -2  -5       48.36       50.70      3.78 o 
   3  -2  -5       50.61       47.36      3.02 o 
  -3   2   5       50.61       47.60      3.70 o 
   3  -2  -5       50.61       48.40      3.58 o 
   4  -2  -5       20.45       18.73      2.66 o 
  -4   2   5       20.45       17.12      2.78 o 
   4  -2  -5       20.45       19.29      2.31 o 
   4  -2  -5       19.54       18.15      2.66 o 
  -4   2   5       19.54       18.63      2.96 o 
  -4   2   5       19.54       18.59      2.72 o 
   5  -2  -5       90.10       95.83      5.93 o 
   5  -2  -5       90.10       97.28      5.69 o 
  -5   2   5       90.10       90.04      5.96 o 
  -6   2   5        6.94        7.21      2.37 o 
   6  -2  -5        6.94        5.59      1.80 o 
   6  -2  -5        6.94       11.11      2.51 o 
   6  -2  -5        6.63        6.22      2.11 o 
  -6   2   5        6.63        9.99      2.59 o 
   6   3   6        6.52        8.80      2.31 o 
   6   3   6        6.23        5.44      2.25 o 
  -6  -3  -6        6.23        7.69      2.18 o 
   5   3   6       58.25       62.39      3.95 o 
   5   3   6       58.25       55.64      4.72 o 
  -5  -3  -6       58.25       58.27      4.76 o 
   5   3   6       60.95       64.55      4.59 o 
   5   3   6       60.95       67.57      4.77 o 
  -5  -3  -6       95.37      105.82      6.09 o 
   4   3   6       37.06       33.62      2.71 o 
   4   3   6      159.77      156.35      6.25 o 
   4   3   6      159.77      148.73      6.46 o 
  -4  -3  -6       38.78       37.16      2.87 o 
  -3  -3  -6      316.04      348.13      8.21 o 
   3   3   6      316.04      335.60      7.64 o 
   3   3   6      316.04      335.98      9.37 o 
   3   3   6      316.04      334.58      8.92 o 
  -3  -3  -6      302.03      328.90      6.33 o 
   3   3   6      302.03      298.98      9.10 o 
  -3  -3  -6      302.03      297.91      9.01 o 
   3   3   6      302.03      313.84      7.31 o 
   2   3   6        0.39        1.79      0.77 o 
   2   3   6        0.39        1.40      0.49 o 
  -2  -3  -6        0.39        1.23      0.74 o 
   2   3   6        0.39        0.87      0.71 o 
   2   3   6        0.37       -0.05      0.56 o 
  -2  -3  -6        0.37        0.61      0.47 o 
   2   3   6        0.37        1.70      0.80 o 
  -1  -3  -6      641.88      651.00     10.82 o 
   1   3   6      856.81      847.43     13.03 o 
   1   3   6      856.81      854.12     13.74 o 
   0   3   6       27.45       24.52      1.93 o 
   0  -3  -6       27.45       27.04      2.44 o 
   0   3   6       27.45       26.56      2.49 o 
   0  -3  -6       27.45       26.26      1.86 o 
   0  -3  -6       28.72       27.09      2.38 o 
   0   3   6       28.72       27.28      2.38 o 
   0   3   6       28.72       27.39      2.52 o 
   1  -3  -6      423.68      419.36      9.61 o 
  -1   3   6      423.68      448.12      4.84 o 
  -1   3   6      423.68      411.36      9.65 o 
  -1   3   6      423.68      404.93      8.47 o 
   1  -3  -6      404.89      384.77      9.41 o 
  -1   3   6      404.89      378.23      8.81 o 
  -1   3   6      404.89      391.28      8.13 o 
   1  -3  -6      404.89      398.09      5.73 o 
   2  -3  -6      330.41      342.57      9.39 o 
  -2   3   6      330.41      320.85      9.04 o 
  -3   3   6      171.30      160.89      7.00 o 
   3  -3  -6      171.30      165.63      6.99 o 
   3  -3  -6      171.30      169.24      5.52 o 
  -3   3   6      163.71      159.32      6.72 o 
  -3   3   6      163.71      158.50      6.64 o 
   3  -3  -6      163.71      165.11      7.05 o 
  -4   3   6        4.32        4.22      1.79 o 
   4  -3  -6        4.32        3.99      1.48 o 
   4  -3  -6        4.32        4.56      1.31 o 
  -4   3   6        4.13        4.50      1.64 o 
   5  -3  -6        1.13        1.79      0.93 o 
  -5   3   6        2.41        2.55      2.32 o 
   5  -3  -6        2.41        3.69      1.47 o 
   6   4   7        0.14       -0.23      1.00 o 
  -6  -4  -7        0.14        0.37      0.90 o 
   5   4   7      117.26      127.71      6.71 o 
   4   4   7        0.63        1.02      0.81 o 
   4   4   7        0.63        1.38      0.74 o 
  -4  -4  -7        0.63        0.69      0.73 o 
  -4  -4  -7        0.60        0.87      0.96 o 
   4   4   7        0.60        0.46      1.02 o 
   3   4   7      117.74      113.32      6.13 o 
  -3  -4  -7      117.74      110.98      5.95 o 
  -3  -4  -7      117.74      117.84      4.36 o 
  -3  -4  -7      123.20      121.10      5.43 o 
   3   4   7      123.20      126.60      5.74 o 
   3   4   7      123.20      123.43      6.20 o 
   2   4   7       85.42       87.66      5.04 o 
  -2  -4  -7       85.42       84.01      4.50 o 
   2   4   7       85.42       84.03      4.53 o 
  -1  -4  -7       35.12       30.21      2.60 o 
   1   4   7       35.12       30.32      1.99 o 
  -1  -4  -7       35.12       26.67      2.39 o 
   1   4   7       35.12       26.76      3.01 o 
  -1  -4  -7       36.75       30.62      2.78 o 
   1   4   7       36.75       33.73      3.11 o 
   1   4   7       36.75       38.58      3.04 o 
   0   4   7       88.84       86.47      3.52 o 
   0  -4  -7       88.84       86.65      4.66 o 
   0   4   7       88.84       80.46      4.72 o 
   0  -4  -7       88.84       82.80      3.62 o 
   0   4   7       92.96       78.86      4.44 o 
   0  -4  -7       92.96       87.57      4.64 o 
   0   4   7       92.96       83.88      4.50 o 
  -1   4   7       37.03       34.35      3.27 o 
  -1   4   7       37.03       35.18      2.85 o 
   1  -4  -7       37.03       37.42      3.30 o 
  -2   4   7      275.67      254.12      7.82 o 
   2  -4  -7      275.67      281.41      9.52 o 
  -2   4   7      275.67      261.25      8.68 o 
   2  -4  -7      288.46      277.39      9.13 o 
  -2   4   7      288.46      275.12      7.38 o 
  -2   4   7      288.46      267.33      8.88 o 
   3  -4  -7        0.09        0.57      0.72 o 
  -3   4   7        0.09        1.39      1.11 o 
   3  -4  -7        0.09        0.20      0.87 o 
  -3   4   7        0.09        0.31      1.13 o 
  -3   4   7        0.09        0.18      0.68 o 
   4  -4  -7      117.76      106.31      6.48 o 
  -4   4   7      117.76      106.04      6.61 o 
  -5   4   7       21.95       26.46      3.95 o 
   5  -4  -7       21.95       21.22      3.37 o 
   5  -4  -7       20.98       23.64      3.51 o 
  -5   4   7       20.98       26.91      3.92 o 
   5   5   8       73.92       83.00      5.44 o 
  -4  -5  -8       12.35       18.48      2.67 o 
   4   5   8       12.35       15.71      2.81 o 
   4   5   8       12.35       18.04      2.61 o 
   4   5   8       11.80       15.87      3.09 o 
  -4  -5  -8       11.80       16.94      3.09 o 
  -3  -5  -8       44.64       40.03      3.45 o 
   3   5   8       44.64       39.28      3.78 o 
   3   5   8       44.64       44.07      3.55 o 
  -3  -5  -8       42.66       38.15      3.74 o 
   3   5   8       42.66       39.80      4.09 o 
   2   5   8      205.97      199.24      7.38 o 
   2   5   8      205.97      198.63      8.25 o 
  -2  -5  -8      205.97      204.47      7.70 o 
  -1  -5  -8       70.44       61.20      4.04 o 
  -1  -5  -8       70.44       61.67      3.83 o 
   1   5   8       70.44       64.47      4.80 o 
   1   5   8       73.71       69.66      4.41 o 
   1   5   8       73.71       65.57      4.59 o 
  -1  -5  -8       73.71       68.53      4.47 o 
   0   5   8       86.62       90.19      5.54 o 
   0  -5  -8       86.62       86.46      4.05 o 
   0   5   8       90.64       86.46      4.96 o 
   0   5   8       90.64       81.90      4.89 o 
   0  -5  -8       90.64       85.80      5.08 o 
  -1   5   8      144.23      146.82      6.20 o 
   1  -5  -8      144.23      149.63      6.90 o 
  -1   5   8      144.23      134.55      6.50 o 
  -2   5   8       24.23       25.15      2.51 o 
   2  -5  -8       24.23       25.29      3.33 o 
  -2   5   8       24.23       21.21      3.07 o 
  -2   5   8       23.16       24.90      2.71 o 
   2  -5  -8       23.16       24.93      3.52 o 
  -2   5   8       23.16       25.02      3.26 o 
   3  -5  -8        8.24        6.30      1.86 o 
  -3   5   8        8.24        5.92      1.93 o 
   3  -5  -8        7.87        9.01      2.43 o 
  -3   5   8        7.87        5.47      1.86 o 
  -3   5   8        7.87        4.80      1.72 o 
  -4   5   8       56.54       54.73      5.05 o 
   4  -5  -8       56.54       52.37      4.80 o 
  -4  -6  -9        6.17        8.95      2.11 o 
   4   6   9        6.17        5.01      1.80 o 
   4   6   9        5.90        4.27      1.97 o 
  -4  -6  -9        5.90        5.39      2.15 o 
  -3  -6  -9       90.93       93.36      5.87 o 
   3   6   9       90.93       91.29      6.28 o 
   3   6   9       90.93      102.04      5.69 o 
  -2  -6  -9        0.30        1.00      0.99 o 
   2   6   9        0.30        0.37      1.02 o 
   2   6   9        0.30        0.67      0.76 o 
   2   6   9        0.28        1.35      1.37 o 
  -1  -6  -9       28.77       29.05      2.90 o 
   1   6   9       28.77       27.55      3.71 o 
  -1  -6  -9       28.77       28.19      3.05 o 
   1   6   9       30.11       29.62      3.42 o 
   1   6   9       30.11       32.28      3.25 o 
  -1  -6  -9       30.11       28.30      3.22 o 
   0  -6  -9        5.44        8.57      2.25 o 
   0   6   9        5.44        6.66      1.81 o 
   0   6   9        5.44        7.90      2.17 o 
  -1   6   9      137.35      124.11      6.26 o 
   1  -6  -9      137.35      126.34      6.86 o 
  -1   6   9      137.35      133.44      6.76 o 
  -1   6   9      131.26      116.88      6.72 o 
   2  -6  -9        9.78        8.38      2.31 o 
  -2   6   9        9.78       10.30      2.01 o 
  -2   6   9        9.78       11.28      2.52 o 
   2  -6  -9        9.35        8.24      2.42 o 
  -2   6   9        9.35        9.18      2.37 o 
  -3   6   9       45.28       47.54      4.66 o 
   3  -6  -9       45.28       49.36      4.70 o 
  -3  -7 -10      120.62      133.01      7.43 o 
   3   7  10      120.62      134.26      8.03 o 
  -2  -7 -10        4.94        5.20      1.98 o 
   2   7  10        4.94        4.22      1.46 o 
   2   7  10        4.94        6.48      2.23 o 
  -2  -7 -10        4.72        5.58      1.72 o 
  -2  -7 -10        4.72        4.11      1.66 o 
   2   7  10        4.72        4.47      1.87 o 
   1   7  10       50.02       43.43      4.47 o 
  -1  -7 -10       50.02       52.66      3.95 o 
   1   7  10       52.34       56.28      5.00 o 
   1   7  10       52.34       59.83      4.48 o 
  -1  -7 -10       52.34       54.63      4.84 o 
   0   7  10        4.62        4.99      1.91 o 
   0   7  10        4.62        3.65      1.51 o 
   0  -7 -10        4.62        6.50      2.05 o 
  -1   7  10       57.75       59.34      4.70 o 
  -1   7  10       57.75       65.35      5.03 o 
   1  -7 -10       57.75       57.73      5.09 o 
  -1   7  10       55.19       54.87      4.99 o 
   1  -7 -10       55.19       60.13      5.24 o 
  -2   7  10        0.01        1.40      1.19 o 
   2  -7 -10        0.01        1.86      1.16 o 
   2  -7 -10        0.01        1.97      1.31 o 
  -2   7  10        0.01        2.28      1.20 o 
   1   8  11        1.21        3.22      2.24 o 
  -1  -8 -11        1.09        1.24      1.37 o 
   0  -8 -11        1.28        1.41      1.40 o 
   0   8  11        1.28        2.00      1.51 o 
   0   8  11        1.22        3.05      1.60 o 
  -1  10   6       26.18       26.32      3.91 o 
   1 -10  -6       26.64       31.35      3.81 o 
   0  10   6        1.47        2.41      1.48 o 
   0 -10  -6        1.47        3.22      1.50 o 
   0 -10  -6        1.40        2.06      1.40 o 
   0  10   6        1.40        2.87      1.51 o 
   0  10   6        1.40        2.85      1.34 o 
  -1 -10  -6       46.12       49.01      4.99 o 
   1  10   6       46.12       46.61      4.87 o 
   2  10   6       24.32       29.71      3.85 o 
  -2 -10  -6       24.32       28.39      4.10 o 
  -3   9   5       71.79       69.24      5.23 o 
   3  -9  -5       71.79       75.74      5.16 o 
  -3   9   5       68.61       71.18      5.60 o 
   3  -9  -5       68.61       70.66      5.65 o 
   2  -9  -5        8.54        7.60      1.79 o 
  -2   9   5        8.54       11.39      2.28 o 
  -1   9   5       51.74       56.75      4.65 o 
   1  -9  -5       51.74       58.11      4.99 o 
  -1   9   5       51.74       58.13      4.37 o 
   1  -9  -5       54.14       58.63      4.65 o 
  -1   9   5       54.14       53.17      4.65 o 
   0   9   5        4.42        4.31      1.77 o 
   0   9   5        4.42        5.59      1.73 o 
   0  -9  -5        4.42        2.37      1.44 o 
   0  -9  -5        4.63        5.49      1.88 o 
   0   9   5        4.63        5.32      1.89 o 
  -1  -9  -5       76.17       72.35      5.56 o 
   1   9   5       76.17       77.88      5.66 o 
   2   9   5        0.60        0.71      1.00 o 
  -2  -9  -5        0.60        0.67      1.06 o 
  -2  -9  -5        0.58        1.02      0.97 o 
   2   9   5        0.58        2.06      1.46 o 
  -3  -9  -5       42.49       37.69      4.24 o 
   3   9   5       42.49       41.50      4.36 o 
  -3  -9  -5       42.49       43.61      4.17 o 
   3   9   5       44.46       42.16      4.20 o 
  -4   8   4        3.80        4.58      1.95 o 
   4  -8  -4        3.80        4.28      1.68 o 
  -4   8   4        3.98        6.66      1.68 o 
   4  -8  -4        3.98        5.84      1.82 o 
  -3   8   4        6.49        9.65      2.21 o 
   3  -8  -4        6.49        7.98      1.95 o 
   3  -8  -4        6.20        8.13      2.10 o 
  -3   8   4        6.20        7.08      2.12 o 
   3  -8  -4        7.86       10.27      1.93 o 
  -2   8   4       68.59       62.95      4.78 o 
   2  -8  -4       68.59       68.51      4.55 o 
   2  -8  -4       68.59       67.52      4.63 o 
  -1   8   4        2.40        1.84      1.08 o 
   1  -8  -4        2.40        2.78      1.15 o 
   1  -8  -4        2.40        2.02      1.09 o 
  -1   8   4        2.29        3.12      1.47 o 
  -1   8   4        2.29        2.43      1.10 o 
   1  -8  -4        2.29        2.00      1.22 o 
   0   8   4       26.91       27.13      3.16 o 
   0  -8  -4       26.91       29.34      3.14 o 
   0   8   4       25.72       25.80      3.05 o 
   0  -8  -4       25.72       23.33      3.21 o 
   0   8   4       25.72       25.50      2.94 o 
  -1  -8  -4        1.68        3.56      1.92 o 
   1   8   4        1.68        1.70      1.51 o 
  -1  -8  -4        1.68        2.43      1.56 o 
   2   8   4        8.98        8.44      2.13 o 
  -2  -8  -4        8.98        9.57      2.25 o 
  -2  -8  -4        8.58        7.18      2.04 o 
   2   8   4        8.58        7.89      2.17 o 
  -3  -8  -4       13.13       16.51      2.92 o 
   3   8   4       13.13       11.73      2.72 o 
   3   8   4       13.13       13.96      2.62 o 
  -3  -8  -4       12.54       12.63      2.54 o 
  -3  -8  -4       12.54       11.32      2.65 o 
   3   8   4       12.54       12.13      2.65 o 
   4   8   4      270.31      272.44     10.05 o 
  -4  -8  -4      270.31      278.38     10.93 o 
   5  -7  -3        3.27        2.21      1.19 o 
  -5   7   3        3.27        3.47      1.74 o 
   5  -7  -3        3.42        3.69      1.71 o 
  -5   7   3        3.42        2.70      1.22 o 
  -4   7   3       94.90       97.62      6.28 o 
   4  -7  -3       94.90      102.93      5.82 o 
   4  -7  -3       94.90      104.46      5.85 o 
  -4   7   3       99.31      108.85      6.05 o 
   4  -7  -3       99.31      108.27      6.34 o 
   3  -7  -3       67.12       65.35      4.11 o 
   3  -7  -3       67.12       63.36      4.48 o 
  -3   7   3       67.12       61.52      4.35 o 
  -3   7   3       67.12       56.08      3.93 o 
  -2   7   3       40.35       43.19      3.23 o 
   2  -7  -3       40.35       41.86      3.64 o 
   2  -7  -3       40.35       43.00      2.76 o 
  -2   7   3       40.35       39.62      3.42 o 
  -2   7   3       42.22       41.92      3.60 o 
   2  -7  -3       42.22       43.51      3.51 o 
   2  -7  -3       42.22       46.34      3.43 o 
  -2   7   3       42.22       44.64      2.94 o 
   1  -7  -3       52.13       51.39      3.67 o 
   1  -7  -3       52.13       48.27      3.53 o 
  -1   7   3       52.13       51.08      3.90 o 
  -1   7   3       49.82       47.75      3.49 o 
   1  -7  -3       49.82       46.52      3.76 o 
  -1   7   3       49.82       42.02      3.41 o 
   0  -7  -3      544.63      549.65     12.24 o 
   0   7   3      544.63      547.88     12.62 o 
   0  -7  -3      544.63      563.19     11.69 o 
   1   7   3       37.35       32.02      3.16 o 
   1   7   3       37.35       31.47      3.17 o 
  -1  -7  -3       37.35       33.50      3.17 o 
   1   7   3       39.09       36.58      3.29 o 
  -1  -7  -3       39.09       36.77      3.45 o 
   2   7   3       70.19       64.55      4.43 o 
   2   7   3       70.19       69.77      4.82 o 
  -2  -7  -3       70.19       69.58      4.88 o 
  -2  -7  -3       67.08       61.16      4.51 o 
   2   7   3       67.08       62.76      4.51 o 
  -2  -7  -3       67.08       65.30      4.49 o 
   3   7   3       10.94       13.50      2.09 o 
  -3  -7  -3       10.94       10.88      2.50 o 
   3   7   3       10.94       12.90      2.56 o 
  -4  -7  -3       36.59       35.54      3.89 o 
   4   7   3       36.59       35.08      3.30 o 
   4   7   3       36.59       33.69      3.73 o 
  -4  -7  -3       34.97       41.80      3.72 o 
   4   7   3       34.97       37.02      3.73 o 
  -4  -7  -3       34.97       38.68      3.97 o 
  -5  -7  -3       40.61       49.65      4.85 o 
   5   7   3       40.61       34.59      3.99 o 
  -5  -7  -3       38.81       38.95      4.13 o 
   5   7   3       38.81       38.42      4.02 o 
   5  -6  -2        1.16        1.99      1.40 o 
  -5   6   2        1.16        1.47      1.02 o 
  -5   6   2        1.11        1.77      1.35 o 
   5  -6  -2        1.11        2.60      1.29 o 
  -4   6   2      107.05      101.14      5.69 o 
   4  -6  -2      107.05       96.61      5.84 o 
  -4   6   2      107.05      101.10      5.18 o 
   4  -6  -2      102.31       96.67      5.59 o 
   4  -6  -2      102.31      102.86      5.29 o 
  -4   6   2      102.31       98.47      5.91 o 
  -3   6   2        0.43        0.50      1.16 o 
   3  -6  -2        0.43        1.40      0.75 o 
  -3   6   2        0.43        1.19      1.05 o 
   3  -6  -2        0.43        0.15      1.49 o 
  -2   6   2       27.94       25.59      2.59 o 
   2  -6  -2       27.94       22.97      2.54 o 
  -2   6   2       27.94       25.11      2.22 o 
   2  -6  -2       27.94       25.28      2.24 o 
  -2   6   2       26.70       23.89      2.53 o 
  -2   6   2       26.70       24.28      2.26 o 
   2  -6  -2       26.70       23.49      2.14 o 
   2  -6  -2       26.70       22.83      2.46 o 
  -1   6   2       81.52       78.95      4.12 o 
   1  -6  -2       81.52       80.83      3.22 o 
  -1   6   2       81.52       80.15      4.05 o 
   1  -6  -2       81.52       78.40      4.40 o 
   1  -6  -2       85.30       81.46      4.30 o 
  -1   6   2       85.30       81.28      3.05 o 
   1  -6  -2       85.30       82.87      4.05 o 
  -1   6   2       85.30       76.22      4.37 o 
   0  -6  -2      284.58      282.41      8.06 o 
   0  -6  -2      284.58      286.37      7.97 o 
   0   6   2      284.58      278.48      8.27 o 
  -1  -6  -2      245.35      244.10      7.80 o 
   1   6   2      245.35      242.19      7.16 o 
   1   6   2      256.73      248.25      7.75 o 
  -1  -6  -2      256.73      261.48      8.05 o 
   1   6   2      256.73      250.51      7.83 o 
  -2  -6  -2        6.08        5.73      1.84 o 
   2   6   2        6.08        4.99      1.59 o 
   2   6   2        6.08        7.06      1.64 o 
  -2  -6  -2        5.81       11.37      2.06 o 
  -2  -6  -2        5.81        5.80      1.57 o 
   2   6   2        5.81        6.73      1.66 o 
   3   6   2      180.19      178.93      6.72 o 
  -3  -6  -2      180.19      172.83      7.47 o 
   3   6   2      180.19      164.86      7.30 o 
   4   6   2       33.76       29.57      3.16 o 
  -4  -6  -2       33.76       30.56      3.31 o 
  -4  -6  -2       33.76       32.22      3.11 o 
   4   6   2       35.32       29.13      3.34 o 
   4   6   2       35.32       35.60      2.99 o 
  -4  -6  -2       35.32       35.83      3.81 o 
   5   6   2      112.83      108.66      6.88 o 
  -5  -6  -2      112.83      121.70      7.34 o 
   5   6   2      107.83      104.94      6.21 o 
  -5  -6  -2      107.83      108.73      6.55 o 
  -6   5   1        0.40        0.91      1.18 o 
   6  -5  -1        0.40       -0.14      0.82 o 
  -6   5   1        0.42       -0.14      0.85 o 
   6  -5  -1        0.42        0.80      1.16 o 
  -5   5   1       71.76       73.51      5.38 o 
   5  -5  -1       71.76       70.89      5.39 o 
   5  -5  -1       68.58       69.49      5.21 o 
  -5   5   1       68.58       73.82      5.43 o 
   4  -5  -1       27.70       31.69      2.57 o 
   4  -5  -1      151.02      151.28      7.14 o 
  -4   5   1      151.02      151.70      6.90 o 
  -4   5   1       28.99       34.64      2.88 o 
   3  -5  -1      364.14      354.21      9.14 o 
   3  -5  -1      364.14      367.43      8.66 o 
  -3   5   1      364.14      329.96      8.16 o 
  -3   5   1      364.14      354.07      9.36 o 
   3  -5  -1      381.04      346.81      7.45 o 
   3  -5  -1      381.04      381.95      9.91 o 
  -3   5   1      381.04      365.97      9.16 o 
  -3   5   1      381.04      311.05      8.69 o 
   2  -5  -1        7.10        8.53      1.55 o 
   2  -5  -1        7.10        6.04      1.29 o 
  -2   5   1        7.10        7.66      1.47 o 
  -2   5   1        7.10        8.22      1.40 o 
  -2   5   1        7.43        8.77      1.65 o 
  -2   5   1        7.43        7.05      1.30 o 
   2  -5  -1        7.43        7.82      1.59 o 
   2  -5  -1        7.43        8.13      1.22 o 
  -1   5   1      287.44      275.54      5.44 o 
  -1   5   1      349.68      342.45      8.53 o 
   1  -5  -1      349.68      355.21      7.45 o 
   1  -5  -1      349.68      348.92      8.26 o 
   0   5   1       67.47       64.37      3.57 o 
   0   5   1       67.47       62.06      3.10 o 
   0  -5  -1       67.47       67.77      2.63 o 
   0  -5  -1       67.47       63.88      3.62 o 
   0   5   1       70.60       66.53      1.58 o 
   0   5   1       70.60       66.11      3.66 o 
   0  -5  -1       70.60       71.00      3.91 o 
   0   5   1       70.60       68.59      3.45 o 
  -1  -5  -1       35.06       34.83      3.07 o 
   1   5   1       35.06       32.23      2.59 o 
   1   5   1       35.06       30.94      2.55 o 
   1   5   1       33.50       32.08      2.45 o 
  -1  -5  -1       33.50       31.86      2.66 o 
   1   5   1       33.50       30.34      2.61 o 
  -1  -5  -1       33.50       33.05      1.70 o 
   2   5   1      183.73      177.33      6.53 o 
  -2  -5  -1      183.73      172.81      6.68 o 
   2   5   1      183.73      191.10      6.20 o 
  -3  -5  -1       19.19       20.39      1.86 o 
  -3  -5  -1       19.19       16.73      2.06 o 
  -3  -5  -1       19.19       19.01      2.34 o 
   3   5   1       19.19       18.06      2.13 o 
   3   5   1       20.08       18.66      2.54 o 
  -3  -5  -1       20.08       18.13      2.66 o 
   3   5   1       20.08       18.83      2.02 o 
  -4  -5  -1       11.88       11.70      2.08 o 
  -4  -5  -1       11.88       10.49      2.15 o 
   4   5   1       11.88       14.53      2.36 o 
   4   5   1       12.43       11.00      2.32 o 
  -4  -5  -1       12.43       13.00      2.56 o 
  -5  -5  -1        4.25        2.68      1.99 o 
   5   5   1        4.25        5.45      1.76 o 
   6   5   1       10.23       14.47      3.04 o 
  -6  -5  -1       10.23       12.29      2.43 o 
  -6  -5  -1       10.70       15.32      3.31 o 
   6   5   1       10.70       10.82      2.65 o 
  -6   4   0        4.06        2.64      1.53 o 
   6  -4   0        4.06        3.89      1.68 o 
   6  -4   0        4.25        4.29      1.90 o 
  -6   4   0        4.25        3.14      1.47 o 
   5  -4   0       27.45       28.34      3.70 o 
  -5   4   0       27.45       27.55      3.24 o 
  -5   4   0       26.24       24.97      3.12 o 
   5  -4   0       26.24       27.73      3.25 o 
  -4   4   0       51.43       53.09      3.34 o 
  -4   4   0       51.43       51.15      3.93 o 
   4  -4   0       51.43       52.11      4.22 o 
   3  -4   0       55.76       56.39      3.77 o 
   3  -4   0       55.76       52.82      2.37 o 
  -3   4   0       55.76       58.47      3.66 o 
  -3   4   0       55.76       58.43      3.38 o 
   3  -4   0       53.29       51.49      3.44 o 
  -3   4   0       53.29       54.58      3.45 o 
   3  -4   0       53.29       56.38      2.96 o 
  -3   4   0       53.29       53.09      3.16 o 
  -2   4   0      226.88      220.34      6.33 o 
   2  -4   0      226.88      233.70      4.95 o 
   2  -4   0      226.88      229.73      6.70 o 
  -2   4   0      226.88      231.14      6.11 o 
  -2   4   0      216.82      223.81      6.21 o 
   2  -4   0      216.82      225.14      5.82 o 
   2  -4   0      216.82      222.28      6.22 o 
  -2   4   0      216.82      216.65      5.87 o 
  -1   4   0       79.69       78.98      2.83 o 
   1  -4   0      132.12      134.80      4.89 o 
   1  -4   0      132.12      138.05      3.89 o 
  -1   4   0      132.12      129.12      4.72 o 
   0  -4   0      224.91      226.01      4.94 o 
   0  -4   0      224.91      229.85      6.09 o 
   0   4   0      224.91      220.82      4.50 o 
   0   4   0      224.91      224.21      6.04 o 
   0  -4   0      235.35      238.05      6.50 o 
   0   4   0      235.35      236.47      5.58 o 
   0   4   0      235.35      243.84      3.23 o 
   0   4   0      235.35      232.02      6.17 o 
  -1  -4   0       40.99       41.81      2.09 o 
   1   4   0       40.99       43.51      2.34 o 
   1   4   0       40.99       40.37      2.73 o 
  -1  -4   0       40.99       43.69      2.83 o 
  -1  -4   0       42.89       46.06      3.25 o 
   1   4   0       42.89       41.20      2.63 o 
   1   4   0       42.89       40.72      2.57 o 
   2   4   0      182.66      160.24      5.78 o 
   2   4   0      182.66      171.76      5.23 o 
  -2  -4   0      182.66      160.87      6.02 o 
   3   4   0       21.54       22.60      1.91 o 
  -3  -4   0       21.54       25.05      2.69 o 
   3   4   0       21.54       20.26      2.30 o 
  -3  -4   0       21.54       23.83      1.65 o 
  -3  -4   0       20.58       23.42      2.37 o 
  -3  -4   0       20.58       22.99      2.06 o 
  -3  -4   0       20.58       23.65      2.37 o 
  -4  -4   0      156.39      148.72      6.36 o 
  -4  -4   0      156.39      149.32      6.24 o 
  -4  -4   0      156.39      150.56      6.26 o 
  -4  -4   0      156.39      153.65      6.00 o 
  -4  -4   0      163.65      166.35      7.47 o 
   4   4   0      163.65      153.92      6.94 o 
  -5  -4   0       76.13       69.20      5.43 o 
   5   4   0       76.13       75.29      5.25 o 
   6   4   0       42.60       50.77      4.19 o 
  -6  -4   0       42.60       52.54      4.73 o 
  -6  -4   0       44.58       45.59      4.73 o 
   6   4   0       44.58       46.84      4.44 o 
  -6   3  -1       93.48       96.86      6.61 o 
   6  -3   1       93.48       91.42      6.52 o 
   6  -3   1       89.33       87.33      6.22 o 
  -6   3  -1       89.33       83.17      5.97 o 
  -5   3  -1      108.16      104.84      6.26 o 
   5  -3   1      108.16      107.10      6.42 o 
   4  -3   1      194.04      183.66      7.14 o 
  -4   3  -1      194.04      185.11      6.96 o 
  -4   3  -1      194.04      178.75      6.04 o 
   4  -3   1      203.05      190.34      7.39 o 
  -4   3  -1      203.05      190.32      7.47 o 
  -4   3  -1      203.05      198.79      6.20 o 
  -3   3  -1       54.99       60.66      3.35 o 
  -3   3  -1       54.99       56.21      3.56 o 
   3  -3   1       54.99       58.87      1.95 o 
   3  -3   1       54.99       55.56      3.64 o 
  -3   3  -1       52.55       57.97      3.34 o 
   3  -3   1       52.55       55.01      3.49 o 
  -3   3  -1       52.55       56.04      3.14 o 
   3  -3   1       52.55       58.47      2.46 o 
   2  -3   1      213.40      207.19      4.70 o 
   2  -3   1      213.40      214.92      5.98 o 
  -2   3  -1      213.40      199.53      5.09 o 
   2  -3   1      404.33      402.80      8.55 o 
   2  -3   1      404.33      384.79      4.75 o 
  -2   3  -1      404.33      398.09      8.20 o 
  -1   3  -1        0.48        0.38      0.30 o 
  -1   3  -1        0.48        0.59      0.40 o 
   1  -3   1        0.48        0.21      0.33 o 
   1  -3   1        0.48        0.16      0.39 o 
   1  -3   1        0.50       -0.13      0.56 o 
  -1   3  -1        0.50        0.50      0.47 o 
   1  -3   1        0.50        0.09      0.37 o 
   0  -3   1     2337.87     2554.47     14.39 o 
   0  -3   1     2337.87     2567.32     20.17 o 
   0   3  -1     2337.87     2506.87     16.38 o 
   0   3  -1     2337.87     2535.87     18.77 o 
   0  -3   1     2234.20     2408.96     17.19 o 
   0   3  -1     2234.20     2373.08     18.40 o 
   0   3  -1     2234.20     2367.25     13.53 o 
   0  -3   1     2234.20     2528.61     18.68 o 
   1   3  -1        1.38        1.00      0.63 o 
  -1  -3   1        1.38        1.44      0.72 o 
   1   3  -1        1.45        1.59      0.63 o 
  -1  -3   1      292.85      291.05      7.21 o 
   1   3  -1      292.85      298.29      6.42 o 
  -1  -3   1      292.85      292.14      4.21 o 
   2   3  -1      131.58      123.65      4.77 o 
  -2  -3   1      131.58      128.57      5.01 o 
   2   3  -1      131.58      123.56      3.85 o 
  -2  -3   1      131.58      129.28      3.36 o 
  -2  -3   1      125.75      132.73      4.94 o 
  -2  -3   1      125.75      122.38      4.22 o 
  -2  -3   1      125.75      126.17      3.90 o 
   3   3  -1       30.02       30.23      2.74 o 
  -3  -3   1       30.02       33.69      2.19 o 
  -3  -3   1       30.02       32.08      2.92 o 
   3   3  -1       30.02       37.45      2.06 o 
  -3  -3   1       28.69       32.00      2.48 o 
  -3  -3   1       28.69       31.20      2.46 o 
  -3  -3   1       28.69       30.57      2.63 o 
  -3  -3   1       28.69       31.79      2.43 o 
  -4  -3   1      236.64      225.57      8.46 o 
   4   3  -1      236.64      233.35      8.40 o 
  -4  -3   1      112.00      108.93      4.88 o 
  -4  -3   1      117.19      115.96      4.76 o 
  -5  -3   1       41.17       43.05      3.24 o 
  -5  -3   1       41.17       44.77      3.86 o 
  -5  -3   1       41.17       40.04      3.53 o 
  -5  -3   1       43.08       42.79      3.26 o 
   5   3  -1       43.08       45.84      4.04 o 
  -5  -3   1       43.08       43.99      4.21 o 
  -6  -3   1        0.30        0.16      1.08 o 
   6   3  -1        0.30        0.17      0.80 o 
   6   3  -1        0.28        1.59      1.11 o 
  -6  -3   1        0.28        1.17      1.02 o 
  -6   2  -2        4.77        6.43      1.50 o 
  -6   2  -2        4.77        5.78      2.03 o 
   6  -2   2        4.77        5.95      1.97 o 
  -6   2  -2        4.99        6.17      2.08 o 
   6  -2   2        4.99        7.08      2.21 o 
  -5   2  -2      103.62       97.62      5.95 o 
   5  -2   2      103.62       98.55      5.87 o 
  -4   2  -2       30.74       20.81      2.41 o 
   4  -2   2       30.74       26.84      2.72 o 
  -4   2  -2       30.74       26.25      2.36 o 
  -4   2  -2       32.17       29.49      2.36 o 
   4  -2   2       32.17       30.50      2.94 o 
  -4   2  -2       32.17       27.17      2.83 o 
   3  -2   2       17.06       16.45      1.00 o 
  -3   2  -2       17.06       17.19      1.91 o 
   3  -2   2       17.06       17.90      2.02 o 
  -3   2  -2       17.06       16.19      1.77 o 
   3  -2   2       17.85       21.05      0.84 o 
   3  -2   2       17.85       19.35      2.08 o 
  -3   2  -2       17.85       19.05      1.88 o 
   2  -2   2      188.09      185.60      5.49 o 
   2  -2   2      188.09      176.92      5.35 o 
  -2   2  -2      188.09      187.07      5.44 o 
   1  -2   2      159.78      141.03      3.91 o 
  -1   2  -2      159.78      140.58      4.43 o 
  -1   2  -2      159.78      147.40      2.43 o 
   1  -2   2      159.78      143.00      4.26 o 
   1  -2   2      152.69      138.19      4.18 o 
  -1   2  -2      152.69      129.16      2.85 o 
   1  -2   2      152.69      136.64      3.61 o 
  -1   2  -2      152.69      131.07      4.21 o 
   0  -2   2      216.64      256.17      5.80 o 
   0   2  -2      216.64      241.53      4.41 o 
   0   2  -2      216.64      237.95      5.33 o 
   0  -2   2      216.64      235.36      4.28 o 
   0  -2   2      207.03      236.52      5.29 o 
   0   2  -2      207.03      234.04      5.29 o 
   0  -2   2      207.03      241.22      5.56 o 
   1   2  -2     1454.42     1454.68     12.34 o 
  -1  -2   2     1454.42     1462.24     14.64 o 
   1   2  -2     1454.42     1558.07     14.25 o 
  -1  -2   2     1454.42     1494.68     11.99 o 
  -2  -2   2       29.33       23.96      1.79 o 
  -2  -2   2       29.33       29.55      2.33 o 
   2   2  -2       29.33       24.42      1.48 o 
   2   2  -2       29.33       26.50      2.26 o 
  -2  -2   2       28.03       24.19      2.05 o 
  -2  -2   2       28.03       26.87      2.26 o 
  -2  -2   2       28.03       27.24      1.78 o 
   2   2  -2       28.03       26.02      1.88 o 
  -3  -2   2      694.33      692.81     10.66 o 
   3   2  -2      694.33      692.60     12.79 o 
   3   2  -2      694.33      701.74      7.28 o 
  -3  -2   2      694.33      686.37     12.56 o 
  -3  -2   2      663.54      660.76     11.72 o 
  -3  -2   2      663.54      684.05     12.10 o 
  -3  -2   2      663.54      676.30     10.99 o 
  -4  -2   2      185.63      181.41      6.32 o 
   4   2  -2      185.63      180.71      7.27 o 
  -5  -2   2       78.58       72.54      4.97 o 
   5   2  -2       78.58       75.23      4.79 o 
  -5  -2   2       78.58       68.29      4.76 o 
  -5  -2   2       82.23       77.81      4.68 o 
   5   2  -2       82.23       70.89      4.99 o 
   6   2  -2        0.06        1.79      1.13 o 
  -6  -2   2        0.06        0.64      0.93 o 
  -6  -2   2        0.06        0.02      0.79 o 
  -7   1  -3        4.10        5.28      2.05 o 
   7  -1   3        4.10        5.40      2.08 o 
  -7   1  -3        3.92        4.74      2.16 o 
   7  -1   3        3.92        3.78      1.77 o 
   6  -1   3        5.61        6.83      2.17 o 
  -6   1  -3        5.61        6.18      2.24 o 
  -6   1  -3        5.35        4.96      1.55 o 
   6  -1   3        5.35        5.62      1.88 o 
  -6   1  -3        5.35        4.96      1.87 o 
  -5   1  -3       97.94      103.29      6.05 o 
   5  -1   3      154.89      154.70      7.34 o 
  -5   1  -3      154.89      160.72      5.81 o 
   5  -1   3       93.59       93.46      5.49 o 
  -5   1  -3       93.59       89.88      5.50 o 
  -4   1  -3      105.74       96.23      5.00 o 
  -4   1  -3      105.74       99.49      4.86 o 
   4  -1   3      105.74      100.27      5.08 o 
   4  -1   3      110.64      104.39      5.27 o 
  -4   1  -3      110.64      102.48      4.54 o 
   3  -1   3       70.82       61.16      3.73 o 
   3  -1   3      118.51      100.68      4.61 o 
  -3   1  -3      118.51      104.13      4.48 o 
  -3   1  -3       67.68       50.77      3.16 o 
   3  -1   3       67.68       47.89      3.16 o 
  -2   1  -3        0.30        0.98      0.58 o 
   2  -1   3        0.30        1.46      0.79 o 
  -2   1  -3      803.40      927.32     12.38 o 
   2  -1   3        0.31        0.72      0.66 o 
   1  -1   3      470.02      456.57      7.77 o 
   1  -1   3      470.02      454.23      6.09 o 
  -1   1  -3      470.02      462.76      7.76 o 
  -1   1  -3      491.83      504.60      8.75 o 
  -1   1  -3      491.83      497.45      4.88 o 
   1  -1   3      491.83      493.03      7.89 o 
   1  -1   3      491.83      496.81      7.41 o 
   0   1  -3      207.93      236.90      5.09 o 
   0  -1   3      207.93      237.30      5.18 o 
   0   1  -3      253.47      271.91      5.82 o 
   0   1  -3      253.47      280.65      4.96 o 
   0  -1   3      253.47      277.66      5.49 o 
   0  -1   3      253.47      269.07      5.61 o 
   1   1  -3      236.11      228.80      4.68 o 
  -1  -1   3      236.11      231.58      5.75 o 
  -1  -1   3      236.11      225.79      3.78 o 
   1   1  -3      307.96      303.61      6.41 o 
  -1  -1   3      247.07      233.12      5.38 o 
   1   1  -3      247.07      237.10      4.92 o 
  -1  -1   3      247.07      233.28      5.39 o 
  -2  -1   3      418.98      430.00      8.73 o 
   2   1  -3      418.98      438.72      6.56 o 
  -2  -1   3      418.98      444.81      7.25 o 
   2   1  -3      418.98      432.87      9.12 o 
  -2  -1   3      438.42      464.51      8.58 o 
  -2  -1   3      438.42      445.28      8.15 o 
   2   1  -3      438.42      464.41      9.07 o 
   2   1  -3      438.42      432.47      5.64 o 
  -3  -1   3        1.46        0.63      0.64 o 
   3   1  -3        1.40        0.98      0.48 o 
   3   1  -3       35.79       27.66      2.67 o 
  -4  -1   3       26.82       34.61      3.18 o 
  -4  -1   3       28.06       31.77      2.90 o 
   4   1  -3      238.06      227.78      8.16 o 
  -5  -1   3       11.72       12.40      2.33 o 
   5   1  -3       11.72       12.47      2.50 o 
  -5  -1   3       11.20       11.38      2.40 o 
   5   1  -3       11.20       12.46      2.28 o 
  -5  -1   3       11.20       11.39      2.28 o 
  -6  -1   3       31.63       32.53      3.49 o 
   6   1  -3       32.30       34.69      3.93 o 
  -6   0  -4       23.04       23.50      3.24 o 
   6   0   4       23.04       21.69      3.05 o 
  -5   0  -4       24.64       25.53      2.53 o 
   5   0   4       24.64       24.04      2.90 o 
  -5   0  -4       23.55       22.66      2.63 o 
  -5   0  -4       23.55       21.91      3.07 o 
   5   0   4       23.55       23.72      2.78 o 
   4   0   4       41.65       43.99      3.36 o 
  -4   0  -4       41.65       40.71      3.09 o 
   4   0   4       41.65       43.73      3.55 o 
  -4   0  -4       39.80       37.91      3.14 o 
  -4   0  -4       39.80       39.29      3.36 o 
   4   0   4       39.80       39.54      3.20 o 
  -3   0  -4       36.09       39.92      2.94 o 
   3   0   4       36.09       39.02      2.95 o 
   3   0   4       36.09       38.74      2.70 o 
  -3   0  -4       36.09       37.30      1.61 o 
  -2   0  -4      582.05      596.05     10.10 o 
   2   0   4      582.05      614.07      9.88 o 
  -2   0  -4      582.05      626.64      6.50 o 
  -2   0  -4      609.06      636.11     11.00 o 
  -2   0  -4      609.06      654.32      6.45 o 
   2   0   4      609.06      650.14     10.62 o 
   2   0   4      609.06      678.08      9.63 o 
  -1   0  -4      105.87      110.25      2.87 o 
   1   0   4      105.87      116.14      4.19 o 
   1   0   4      105.87      114.56      3.24 o 
  -1   0  -4      105.87      106.26      4.19 o 
   1   0   4      101.17      103.06      3.19 o 
   1   0   4      101.17      104.07      3.88 o 
  -1   0  -4      101.17      106.87      3.34 o 
  -1   0  -4      101.17      103.89      3.80 o 
   0   0   4       76.76       68.17      3.23 o 
   0   0  -4       76.76       67.02      3.07 o 
   0   0  -4       76.76       67.19      2.67 o 
   0   0   4       76.76       64.38      2.30 o 
  -1   0   4      179.18      197.95      5.58 o 
  -1   0   4      179.18      202.84      4.60 o 
   1   0  -4      179.18      202.04      4.85 o 
   1   0  -4      179.18      200.89      5.43 o 
  -1   0   4      171.23      197.84      4.36 o 
   1   0  -4      171.23      208.07      4.21 o 
   1   0  -4      171.23      206.36      6.05 o 
  -1   0   4      171.23      199.69      5.69 o 
  -2   0   4      252.58      246.25      5.94 o 
  -2   0   4      252.58      253.43      7.02 o 
   2   0  -4      252.58      258.90      7.49 o 
   2   0  -4      252.58      257.38      4.25 o 
  -2   0   4      264.30      253.49      6.84 o 
   2   0  -4      264.30      257.24      4.66 o 
  -2   0   4      264.30      262.85      6.25 o 
   2   0  -4      264.30      248.19      6.88 o 
   3   0  -4       61.91       58.77      3.84 o 
  -3   0   4       61.91       55.00      3.63 o 
  -4   0   4      151.19      135.49      6.17 o 
   4   0  -4      151.19      144.04      6.53 o 
   4   0  -4      151.19      145.54      6.40 o 
  -4   0   4      144.48      138.55      6.55 o 
  -4   0   4      144.48      136.03      6.04 o 
   4   0  -4      144.48      145.44      6.50 o 
  -5   0   4       23.63       21.16      3.03 o 
   5   0  -4       23.63       23.39      3.18 o 
   5   0  -4       23.63       21.78      3.09 o 
  -5   0   4       22.58       23.12      2.87 o 
  -5   0   4       22.58       22.26      3.25 o 
   5   0  -4       22.58       22.86      3.08 o 
   6   0  -4       51.25       51.51      4.74 o 
  -6   0   4       51.25       56.06      4.81 o 
   6   1   5       59.87       58.87      4.57 o 
   6   1   5       76.41       80.18      5.77 o 
  -6  -1  -5       76.41       80.09      5.88 o 
   5   1   5        3.22        2.90      1.28 o 
   5   1   5        3.22        2.24      1.09 o 
  -5  -1  -5        3.22        2.88      1.22 o 
  -5  -1  -5        3.08        3.02      1.40 o 
   5   1   5        3.08        4.06      1.48 o 
  -5  -1  -5        3.08        2.45      1.32 o 
  -4  -1  -5      210.00      201.89      7.64 o 
   4   1   5      210.00      197.57      6.89 o 
  -4  -1  -5      246.56      244.53      8.20 o 
   4   1   5      246.56      264.13      8.16 o 
   4   1   5      219.75      219.96      7.92 o 
   3   1   5       34.32       38.01      2.85 o 
   3   1   5       37.31       39.24      2.72 o 
   3   1   5       37.31       39.74      3.16 o 
  -3  -1  -5       37.31       37.01      3.15 o 
  -3  -1  -5       35.92       39.57      2.11 o 
  -2  -1  -5        0.26        1.46      0.49 o 
  -2  -1  -5        0.26        1.40      0.83 o 
   2   1   5        0.26        1.42      0.65 o 
   2   1   5        0.26        0.85      0.72 o 
   2   1   5        0.27        1.10      0.67 o 
   2   1   5        0.27        1.46      0.56 o 
  -2  -1  -5        0.27        0.86      0.76 o 
  -2  -1  -5        0.27        1.59      0.55 o 
  -1  -1  -5       31.01       34.92      2.04 o 
   1   1   5       31.01       35.60      1.59 o 
   1   1   5       31.01       37.21      2.59 o 
   1   1   5       29.63       32.67      2.21 o 
   1   1   5       29.63       30.69      2.30 o 
   0   1   5      849.36      839.79      7.06 o 
   0   1   5      849.36      896.06     12.56 o 
  -1   1   5        0.15        0.26      0.30 o 
  -1   1   5        0.15        0.32      0.71 o 
   1  -1  -5        0.15        0.18      0.43 o 
   1  -1  -5        0.15        0.12      0.37 o 
   1  -1  -5        0.14        0.56      0.58 o 
   1  -1  -5        0.14        0.31      0.30 o 
  -1   1   5        0.14        0.16      0.54 o 
  -1   1   5        0.14        0.20      0.37 o 
  -2   1   5       25.85       24.98      2.08 o 
  -2   1   5       25.85       24.77      2.52 o 
  -3   1   5       66.49       61.47      4.17 o 
   3  -1  -5       66.49       68.63      3.74 o 
   3  -1  -5       71.95       70.96      4.34 o 
  -4   1   5       24.64       20.94      2.75 o 
  -4   1   5       24.64       18.79      2.92 o 
   4  -1  -5       24.64       19.09      2.74 o 
   4  -1  -5       25.78       19.47      2.55 o 
  -4   1   5       25.78       19.20      2.87 o 
   4  -1  -5       25.78       18.03      2.75 o 
  -5   1   5       58.91       49.16      4.45 o 
   5  -1  -5       58.91       52.90      4.30 o 
   5  -1  -5       69.38       62.35      4.82 o 
   6  -1  -5        0.88        1.62      1.23 o 
  -6   1   5        0.88        1.38      1.44 o 
   6  -1  -5       19.29       21.14      3.16 o 
   6   2   6        1.44        1.66      1.15 o 
   6   2   6        1.38        1.45      1.00 o 
  -6  -2  -6        1.38        1.71      1.11 o 
  -5  -2  -6       36.54       39.70      3.67 o 
   5   2   6       36.54       40.47      3.65 o 
   5   2   6       36.54       36.88      3.62 o 
   5   2   6       34.92       34.40      3.87 o 
  -5  -2  -6       34.92       32.06      3.49 o 
   5   2   6       34.92       31.80      3.09 o 
   4   2   6      136.01      141.27      6.51 o 
   4   2   6      136.01      134.62      5.79 o 
  -4  -2  -6      136.01      135.04      6.48 o 
  -3  -2  -6       66.28       68.01      3.24 o 
   3   2   6       66.28       70.47      4.23 o 
   3   2   6       66.28       70.36      3.51 o 
   3   2   6       63.34       60.83      3.99 o 
   3   2   6       63.34       66.10      3.67 o 
  -3  -2  -6       63.34       60.98      4.15 o 
  -2  -2  -6       50.18       53.36      2.82 o 
   2   2   6       50.18       50.39      3.36 o 
   2   2   6       50.18       52.03      2.37 o 
   2   2   6       47.96       46.40      3.18 o 
   2   2   6       47.96       46.67      2.96 o 
  -2  -2  -6       47.96       44.71      3.18 o 
  -2  -2  -6       47.96       46.55      2.37 o 
  -1  -2  -6      239.87      239.81      6.18 o 
   1   2   6      239.87      244.81      3.44 o 
   1   2   6      239.87      232.80      6.99 o 
   0   2   6        4.13        5.34      1.23 o 
   0   2   6        4.13        4.85      1.35 o 
   0  -2  -6        4.13        5.13      1.20 o 
   0  -2  -6        3.94        2.43      0.96 o 
   0   2   6        3.94        5.34      1.23 o 
   0   2   6        3.94        5.04      1.24 o 
   0  -2  -6        3.94        4.19      0.92 o 
  -1   2   6        1.10        1.57      0.67 o 
  -1   2   6        1.10        1.67      0.99 o 
   1  -2  -6        1.10        1.58      0.83 o 
  -1   2   6        1.10        1.64      0.43 o 
   1  -2  -6        1.06        0.78      0.72 o 
  -1   2   6        1.06        1.26      0.75 o 
  -1   2   6        1.06        1.30      0.82 o 
   1  -2  -6        1.06        1.27      0.48 o 
   2  -2  -6      492.33      494.25     11.06 o 
  -2   2   6      492.33      484.47     11.17 o 
   3  -2  -6      306.59      290.90      7.48 o 
   3  -2  -6      306.59      292.87      9.28 o 
  -3   2   6      306.59      292.43      9.48 o 
   3  -2  -6      292.99      289.08      9.54 o 
  -3   2   6      292.99      274.33      8.87 o 
  -3   2   6      292.99      255.99      8.13 o 
  -4   2   6       27.19       26.83      3.54 o 
   4  -2  -6       27.19       27.52      2.70 o 
   4  -2  -6       27.19       22.70      3.07 o 
  -4   2   6       25.99       26.80      3.00 o 
   4  -2  -6       25.99       24.36      3.24 o 
  -4   2   6       25.99       24.23      3.42 o 
   5  -2  -6       10.67       10.64      2.24 o 
  -5   2   6       10.67       12.76      2.68 o 
  -6  -3  -7        0.24        1.44      1.02 o 
   6   3   7        0.24        0.90      1.28 o 
   6   3   7        0.25        0.47      0.72 o 
   5   3   7       38.20       39.32      3.79 o 
   5   3   7       38.20       38.25      3.40 o 
  -5  -3  -7       38.20       37.72      3.83 o 
   5   3   7       36.51       39.41      4.15 o 
  -5  -3  -7       36.51       39.01      4.04 o 
   4   3   7        0.12        0.75      0.77 o 
  -4  -3  -7        0.12        0.68      0.53 o 
   4   3   7        2.95        3.81      1.12 o 
   4   3   7        2.95        3.90      1.39 o 
  -3  -3  -7       48.26       44.36      3.78 o 
   3   3   7       48.26       43.05      3.69 o 
   3   3   7       48.26       44.78      3.05 o 
   3   3   7       50.50       44.41      3.68 o 
  -3  -3  -7       50.50       48.64      3.14 o 
   3   3   7       50.50       45.88      3.55 o 
   2   3   7        8.27       10.04      1.69 o 
   2   3   7        8.27        9.21      1.96 o 
  -2  -3  -7        8.27       10.31      1.50 o 
   2   3   7        8.66       10.99      2.06 o 
  -2  -3  -7        8.66        9.66      1.61 o 
   1   3   7      146.24      143.84      6.13 o 
  -1  -3  -7      146.24      152.37      5.63 o 
   1   3   7      146.24      146.42      6.01 o 
   0   3   7       36.71       33.73      2.54 o 
   0  -3  -7       36.71       39.06      3.09 o 
   0   3   7       36.71       34.07      2.93 o 
   0  -3  -7       36.71       39.66      2.44 o 
   0   3   7       38.41       37.31      2.96 o 
   0  -3  -7       38.41       40.40      3.06 o 
   0   3   7       38.41       29.66      2.82 o 
  -1   3   7        0.17        0.64      0.56 o 
  -1   3   7        0.17        0.27      0.83 o 
   1  -3  -7        0.17       -0.16      0.62 o 
  -1   3   7        0.17        0.71      0.69 o 
  -1   3   7        0.17        0.31      0.61 o 
   1  -3  -7        0.17        0.38      0.32 o 
   2  -3  -7      136.17      130.88      6.17 o 
  -2   3   7      136.17      126.80      6.30 o 
  -2   3   7       64.61       60.68      3.20 o 
   3  -3  -7       10.72       10.44      2.35 o 
  -3   3   7       10.72        9.66      2.12 o 
  -3   3   7       10.72       10.97      2.30 o 
   3  -3  -7       11.22        8.54      2.08 o 
  -3   3   7       11.22        9.68      2.29 o 
  -4   3   7       59.41       64.11      4.82 o 
  -4   3   7       62.17       65.61      5.35 o 
   4  -3  -7       62.17       66.44      5.06 o 
   5  -3  -7       12.14       10.39      2.27 o 
  -5   3   7       12.14       15.78      3.49 o 
   5   4   8       10.05       12.36      2.37 o 
  -5  -4  -8       10.05       11.68      2.49 o 
   4   4   8       68.20       68.85      5.37 o 
  -4  -4  -8       68.20       70.89      5.43 o 
   4   4   8       71.37       74.80      4.92 o 
  -4  -4  -8       71.37       70.39      4.22 o 
   3   4   8        3.57        2.54      1.45 o 
  -3  -4  -8        3.57        1.57      1.16 o 
  -3  -4  -8        3.74        3.62      1.20 o 
   3   4   8        3.74        3.07      1.33 o 
   3   4   8        3.74        2.34      1.12 o 
  -2  -4  -8      365.36      365.63      9.46 o 
   2   4   8      365.36      355.71     10.77 o 
   2   4   8      365.36      370.18     10.34 o 
  -1  -4  -8       22.89       20.42      2.24 o 
   1   4   8       22.89       20.87      1.93 o 
   1   4   8       22.89       22.34      2.99 o 
  -1  -4  -8       22.89       26.44      2.56 o 
   1   4   8       23.95       21.82      2.70 o 
   1   4   8       23.95       23.92      2.76 o 
  -1  -4  -8       23.95       25.14      2.63 o 
   0  -4  -8      350.79      363.73      9.92 o 
   0   4   8      350.79      350.47      9.86 o 
   0   4   8      350.79      381.17     10.37 o 
   0   4   8      335.24      338.58      9.94 o 
   0  -4  -8      335.24      351.43      9.92 o 
   0   4   8      335.24      353.86      8.16 o 
   0  -4  -8      335.24      342.42      7.73 o 
   1  -4  -8       18.40       17.66      2.48 o 
  -1   4   8       18.40       19.19      2.81 o 
  -1   4   8       18.40       17.68      2.27 o 
  -2   4   8       32.26       28.34      2.53 o 
  -2   4   8       32.26       30.65      3.44 o 
   2  -4  -8       32.26       31.64      3.39 o 
   2  -4  -8       30.83       38.12      3.81 o 
  -2   4   8       30.83       29.96      3.15 o 
  -2   4   8       30.83       29.60      2.96 o 
  -3   4   8        0.49        0.78      0.80 o 
  -3   4   8        0.49        0.41      1.07 o 
   3  -4  -8        0.49        0.56      1.01 o 
   3  -4  -8        0.52        0.79      0.89 o 
  -3   4   8        0.52        1.04      1.05 o 
  -4   4   8       92.77       87.88      6.30 o 
   4  -4  -8       92.77       91.37      6.29 o 
  -5   4   8       13.83       13.17      3.16 o 
   5  -4  -8       13.83       12.43      2.89 o 
  -5   4   8       13.22       12.40      2.96 o 
   5  -4  -8       13.22       14.23      3.06 o 
   5   5   9        4.23        7.12      2.00 o 
  -4  -5  -9       26.45       25.66      2.74 o 
   4   5   9       26.45       26.68      3.33 o 
   4   5   9       26.45       27.23      3.05 o 
  -4  -5  -9       25.27       26.27      3.82 o 
   4   5   9       25.27       28.36      4.00 o 
   3   5   9       28.66       28.34      3.91 o 
  -3  -5  -9       28.66       29.60      3.46 o 
   3   5   9       29.99       31.99      3.24 o 
  -3  -5  -9       29.99       32.29      3.14 o 
   3   5   9       29.99       31.97      3.51 o 
   2   5   9      150.09      136.56      6.62 o 
  -2  -5  -9      150.09      145.68      6.72 o 
   2   5   9      150.09      144.46      7.40 o 
  -1  -5  -9       17.90       18.98      2.76 o 
   1   5   9       17.90       19.29      2.84 o 
   1   5   9       17.90       20.00      3.05 o 
  -1  -5  -9       17.10       17.69      2.39 o 
  -1  -5  -9       17.10       16.66      2.50 o 
   1   5   9       17.10       17.69      3.00 o 
   0  -5  -9        1.66        1.40      1.03 o 
   0   5   9        1.66        1.60      1.20 o 
   0  -5  -9        1.73        1.09      1.01 o 
   0   5   9        1.73        1.22      0.93 o 
   0   5   9        1.73        1.42      1.04 o 
  -1   5   9      178.28      168.80      7.09 o 
   1  -5  -9      178.28      173.63      7.86 o 
  -1   5   9      178.28      159.36      7.49 o 
   2  -5  -9        0.34        1.22      1.14 o 
  -2   5   9        0.34        0.87      0.73 o 
  -2   5   9        0.34        1.17      1.13 o 
   2  -5  -9        0.32        0.80      1.05 o 
  -2   5   9        0.32        0.94      0.97 o 
  -2   5   9        0.32        0.56      0.98 o 
  -3   5   9       26.27       25.58      3.49 o 
   3  -5  -9       26.27       28.12      3.92 o 
   3  -5  -9       27.49       25.47      3.62 o 
  -3   5   9       27.49       28.66      3.90 o 
  -4   5   9       26.11       31.25      4.10 o 
   4  -5  -9       26.11       28.21      3.85 o 
   4   6  10       14.88       15.05      3.09 o 
   4   6  10       14.88       16.12      2.67 o 
  -4  -6 -10       14.88       15.31      2.52 o 
  -4  -6 -10       14.22       17.50      3.40 o 
   4   6  10       14.22       14.18      3.49 o 
   3   6  10       45.87       48.75      4.19 o 
   3   6  10       45.87       47.50      4.63 o 
  -3  -6 -10       45.87       51.17      4.35 o 
   2   6  10        5.17        3.28      1.70 o 
  -2  -6 -10        5.40        5.76      1.87 o 
   2   6  10        5.40        5.42      1.59 o 
   2   6  10        5.40        5.80      2.07 o 
  -1  -6 -10       41.77       41.09      3.98 o 
   1   6  10       41.77       40.07      4.12 o 
   1   6  10       41.77       42.74      3.89 o 
  -1  -6 -10       39.92       42.74      3.55 o 
   1   6  10       39.92       36.26      4.02 o 
  -1  -6 -10       39.92       37.83      3.66 o 
   0  -6 -10       39.22       41.04      4.23 o 
   0   6  10       39.22       36.97      3.79 o 
   0   6  10       39.22       44.25      4.21 o 
  -1   6  10       26.45       28.91      3.47 o 
  -1   6  10       26.45       29.42      3.21 o 
   1  -6 -10       26.45       28.31      3.50 o 
  -1   6  10       25.28       30.96      3.60 o 
   2  -6 -10        4.28        4.33      1.68 o 
  -2   6  10        4.28        5.58      1.82 o 
   2  -6 -10        4.48        3.67      1.70 o 
  -2   6  10        4.48        3.55      1.51 o 
  -3   6  10       35.72       39.08      4.56 o 
   3  -6 -10       35.72       40.00      4.39 o 
   2   7  11       14.50       18.24      2.81 o 
  -2  -7 -11       14.50       16.02      3.01 o 
   2   7  11       14.50       14.87      3.17 o 
   2   7  11       13.85       12.76      3.13 o 
  -2  -7 -11       13.85       13.02      2.66 o 
  -2  -7 -11       13.85       14.07      2.48 o 
  -1  -7 -11       14.37       13.92      2.92 o 
   1   7  11       14.37       14.94      3.18 o 
   1   7  11       14.37       17.22      2.87 o 
   1   7  11       13.74       13.25      3.10 o 
   0   7  11       67.69       79.89      5.87 o 
   0  -7 -11       67.69       75.28      5.90 o 
   0   7  11       67.69       76.81      5.56 o 
   1  -7 -11        4.10        6.35      2.16 o 
  -1   7  11        4.10        6.76      2.14 o 
  -1   7  11        4.10        4.74      1.71 o 
  -1   7  11        3.91        2.56      1.43 o 
   1  -7 -11        3.91        5.49      1.93 o 
  -2  10   5        3.43        7.39      2.23 o 
   2 -10  -5        3.43        5.22      2.01 o 
  -2  10   5        3.59        6.73      2.21 o 
   2 -10  -5       20.57       27.24      3.19 o 
  -1  10   5       39.86       49.24      4.48 o 
   1 -10  -5       41.74       47.39      4.49 o 
  -1  10   5       41.74       49.01      5.04 o 
   0  10   5        0.60        0.83      1.11 o 
   0 -10  -5        0.60        0.62      1.00 o 
   0  10   5        0.57        1.57      1.02 o 
   0 -10  -5        0.57        0.54      1.15 o 
   0  10   5        0.57        1.61      1.11 o 
   1  10   5       20.72       20.70      3.33 o 
  -1 -10  -5       20.72       24.05      3.57 o 
   1  10   5       17.60       20.94      3.12 o 
  -2 -10  -5        0.70        0.01      1.91 o 
   2  10   5        0.70        2.70      1.95 o 
   3  -9  -4       18.19       19.49      2.89 o 
  -3   9   4       18.19       17.52      3.01 o 
   3  -9  -4       17.38       21.95      3.38 o 
  -3   9   4       17.38       17.40      3.10 o 
   2  -9  -4       62.60       57.52      4.50 o 
   2  -9  -4       62.60       63.50      4.57 o 
  -2   9   4       62.60       63.12      5.09 o 
  -1   9   4        7.79        7.16      2.17 o 
   1  -9  -4        7.79        9.58      2.08 o 
   1  -9  -4        7.79        8.73      2.14 o 
   1  -9  -4        7.45        8.19      2.35 o 
  -1   9   4        7.45        9.57      2.21 o 
  -1   9   4        7.45        9.52      2.16 o 
   0  -9  -4       74.09       74.74      5.29 o 
   0  -9  -4       74.09       82.11      5.06 o 
   0   9   4       74.09       66.80      5.21 o 
   0   9   4       70.80       74.46      5.19 o 
   0   9   4       70.80       76.61      5.09 o 
   0  -9  -4       70.80       67.41      5.21 o 
  -1  -9  -4      147.06      152.25      7.80 o 
  -1  -9  -4      147.06      153.64      7.23 o 
   1   9   4      147.06      148.77      7.76 o 
  -2  -9  -4       33.75       39.85      4.24 o 
   2   9   4       33.75       31.29      3.60 o 
  -2  -9  -4       33.75       35.54      3.70 o 
   2   9   4       32.25       34.61      3.94 o 
  -2  -9  -4       32.25       26.40      3.63 o 
   2   9   4       32.25       31.19      3.44 o 
   3   9   4        0.83        0.73      0.93 o 
  -3  -9  -4        0.83        0.73      1.29 o 
  -3  -9  -4        0.80       -0.20      0.81 o 
   3   9   4        0.80        0.95      0.98 o 
   4  -8  -3       55.49       61.69      5.01 o 
   4  -8  -3       53.03       64.72      4.83 o 
  -4   8   3       53.03       57.72      4.99 o 
   3  -8  -3        7.49        9.85      2.26 o 
  -3   8   3        7.49        6.92      1.97 o 
  -3   8   3        7.15        7.03      2.06 o 
   3  -8  -3        7.15        7.91      2.06 o 
  -2   8   3      161.91      158.09      7.52 o 
   2  -8  -3      161.91      168.19      6.99 o 
   2  -8  -3      161.91      170.35      7.32 o 
  -1   8   3       16.82       17.42      2.57 o 
   1  -8  -3       16.82       20.37      3.01 o 
  -1   8   3       16.82       17.71      2.51 o 
  -1   8   3       17.60       18.10      2.89 o 
   1  -8  -3       17.60       19.22      2.68 o 
   1  -8  -3       17.60       18.90      2.63 o 
   0   8   3      145.55      144.48      6.84 o 
   0   8   3      145.55      148.87      6.39 o 
   0  -8  -3      145.55      146.23      7.07 o 
   0  -8  -3      152.30      158.78      6.87 o 
   0   8   3      152.30      153.15      7.25 o 
   0  -8  -3      152.30      164.02      7.21 o 
   1   8   3        1.75        1.55      1.61 o 
  -1  -8  -3        1.75        0.93      2.00 o 
  -1  -8  -3        1.75        0.51      1.66 o 
   2   8   3      112.90      112.12      6.65 o 
  -2  -8  -3      112.90      108.35      6.27 o 
   2   8   3      112.90      107.71      5.78 o 
  -2  -8  -3      118.14      113.54      6.42 o 
   2   8   3      118.14      102.77      6.16 o 
   2   8   3      118.14       97.15      5.82 o 
   3   8   3       34.36       36.28      4.28 o 
  -3  -8  -3       34.36       37.25      4.52 o 
   3   8   3        0.05        1.00      0.95 o 
  -3  -8  -3        0.05        0.99      0.85 o 
   3   8   3        0.05        0.96      0.86 o 
   4   8   3       12.70       19.20      3.09 o 
  -4  -8  -3       12.70       15.57      3.14 o 
   4   8   3       12.70       18.68      2.55 o 
   5  -7  -2        4.40        6.32      2.11 o 
  -5   7   2        4.40        4.28      1.44 o 
   5  -7  -2        4.20        2.85      1.12 o 
  -5   7   2        4.20        4.94      1.92 o 
   4  -7  -2       19.40       24.45      2.86 o 
   4  -7  -2       19.40       17.90      2.56 o 
  -4   7   2       19.40       22.79      3.23 o 
  -4   7   2       20.30       22.74      2.78 o 
   4  -7  -2       20.30       23.91      3.35 o 
  -4   7   2       20.30       22.52      2.72 o 
  -3   7   2       65.49       60.66      4.41 o 
   3  -7  -2       65.49       64.88      4.72 o 
  -3   7   2       65.49       65.49      4.08 o 
   2  -7  -2       17.02       21.49      2.09 o 
  -2   7   2       17.02       20.61      2.36 o 
  -2   7   2       17.02       19.63      2.37 o 
   2  -7  -2       17.02       17.18      2.54 o 
   2  -7  -2       17.81       20.48      2.74 o 
   2  -7  -2       17.81       21.83      2.27 o 
  -2   7   2       17.81       19.93      2.78 o 
   1  -7  -2       61.12       57.87      4.05 o 
  -1   7   2       61.12       51.97      4.00 o 
   1  -7  -2       61.12       56.52      3.67 o 
  -1   7   2       58.41       49.70      3.45 o 
  -1   7   2       58.41       51.94      3.73 o 
   1  -7  -2       58.41       53.40      3.97 o 
   0   7   2       70.12       67.83      4.49 o 
   0  -7  -2       70.12       72.05      4.37 o 
   0  -7  -2       70.12       65.88      4.58 o 
   1   7   2       18.56       16.78      2.57 o 
   1   7   2       18.56       18.43      2.30 o 
  -1  -7  -2       18.56       19.07      2.76 o 
  -1  -7  -2       19.42       18.87      2.86 o 
   1   7   2       19.42       18.17      2.59 o 
   1   7   2       19.42       16.05      2.48 o 
   2   7   2        2.35        2.35      1.16 o 
   2   7   2        2.35        2.24      1.24 o 
  -2  -7  -2        2.35        2.04      1.65 o 
   2   7   2        2.24        2.82      1.35 o 
  -2  -7  -2        2.24        1.74      1.05 o 
  -3  -7  -2      210.35      194.63      8.72 o 
   3   7   2      210.35      199.25      8.51 o 
   3   7   2      210.35      207.28      7.87 o 
  -4  -7  -2       21.70       21.22      3.11 o 
  -4  -7  -2       21.70       21.36      3.28 o 
   4   7   2       21.70       21.45      2.90 o 
   4   7   2       22.70       20.18      3.25 o 
   4   7   2       22.70       20.39      2.31 o 
  -4  -7  -2       22.70       24.33      3.66 o 
  -5  -7  -2       29.94       34.10      4.50 o 
   5   7   2       29.94       36.98      4.22 o 
  -5  -7  -2       28.61       30.83      3.63 o 
   5  -6  -1      108.63      117.80      7.11 o 
  -5   6   1      108.63      115.99      6.83 o 
  -5   6   1      103.81      104.14      6.57 o 
   5  -6  -1      103.81      109.72      6.66 o 
  -4   6   1       67.35       67.12      4.75 o 
   4  -6  -1       67.35       67.40      4.71 o 
  -4   6   1       67.35       71.32      4.02 o 
  -4   6   1       70.48       69.97      4.77 o 
  -4   6   1       70.48       73.58      4.66 o 
   4  -6  -1       70.48       75.39      5.35 o 
  -3   6   1       80.92       86.15      4.65 o 
  -3   6   1       80.92       85.77      4.97 o 
   3  -6  -1       80.92       84.32      5.20 o 
  -2   6   1       55.42       53.40      3.11 o 
   2  -6  -1       55.42       52.23      3.81 o 
  -2   6   1       55.42       51.10      3.78 o 
   2  -6  -1       55.42       50.70      3.03 o 
  -2   6   1       52.96       46.08      3.33 o 
   2  -6  -1       52.96       50.01      3.52 o 
  -2   6   1       52.96       45.71      3.16 o 
   2  -6  -1       52.96       52.18      3.25 o 
   1  -6  -1      411.96      418.79     10.07 o 
   1  -6  -1      411.96      428.77      9.08 o 
  -1   6   1      411.96      419.88      6.81 o 
  -1   6   1      411.96      384.42      9.98 o 
  -1   6   1      393.69      365.29      9.15 o 
   1  -6  -1      393.69      377.29      9.45 o 
   1  -6  -1      393.69      370.48      7.49 o 
  -1   6   1      393.69      367.30      8.11 o 
   0   6   1      322.78      335.77      9.06 o 
   0  -6  -1      322.78      329.16      9.30 o 
   1   6   1       29.18       25.73      2.58 o 
   1   6   1       29.18       27.89      2.70 o 
  -1  -6  -1       29.18       26.68      3.11 o 
  -1  -6  -1       27.89       24.33      2.55 o 
   1   6   1       27.89       27.04      2.74 o 
   1   6   1       27.89       25.37      2.40 o 
  -1  -6  -1       27.89       30.48      1.77 o 
   2   6   1       38.89       32.90      3.12 o 
  -2  -6  -1       38.89       38.87      3.80 o 
   2   6   1       38.89       35.74      3.00 o 
   2   6   1       37.17       36.11      2.92 o 
  -2  -6  -1       37.17       37.35      3.26 o 
   3   6   1       67.63       72.68      4.26 o 
  -3  -6  -1       67.63       74.50      5.26 o 
   3   6   1       67.63       63.21      4.74 o 
  -4  -6  -1       30.58       32.03      3.23 o 
  -4  -6  -1       30.58       32.01      3.38 o 
   4   6   1       30.58       32.39      3.09 o 
  -4  -6  -1       32.00       29.63      3.87 o 
   4   6   1       32.00       29.44      3.39 o 
   5   6   1       50.56       47.09      4.56 o 
  -5  -6  -1       50.56       52.43      5.03 o 
  -5  -6  -1       48.32       51.37      4.17 o 
  -5  -6  -1       48.32       45.37      4.20 o 
   5   6   1       48.32       48.69      4.10 o 
   6  -5   0        0.21       -0.19      0.76 o 
  -6   5   0        0.21        1.78      1.32 o 
  -6   5   0        0.22       -0.01      0.91 o 
   6  -5   0        0.22        0.75      1.27 o 
  -5   5   0       58.34       64.66      5.03 o 
   5  -5   0       58.34       60.63      5.05 o 
   5  -5   0       55.75       51.58      4.52 o 
  -5   5   0       55.75       49.96      4.44 o 
  -4   5   0      266.83      280.06      9.37 o 
  -4   5   0      266.83      278.79      8.62 o 
   4  -5   0      266.83      263.97      9.67 o 
  -3   5   0       29.27       24.71      2.40 o 
   3  -5   0       29.27       26.35      2.59 o 
   3  -5   0       29.27       26.79      2.30 o 
  -3   5   0       29.27       23.52      2.46 o 
  -3   5   0       30.63       29.28      2.70 o 
   3  -5   0       30.63       27.72      2.94 o 
  -3   5   0       30.63       25.05      2.50 o 
   2  -5   0       35.66       34.72      3.04 o 
  -2   5   0       35.66       32.27      2.81 o 
  -2   5   0       35.66       32.11      2.41 o 
   2  -5   0       35.66       34.49      2.12 o 
   2  -5   0       34.08       32.11      2.52 o 
  -2   5   0       34.08       30.76      2.37 o 
   2  -5   0       34.08       29.49      2.46 o 
  -2   5   0       34.08       30.74      2.57 o 
   1  -5   0       93.88       97.82      3.73 o 
  -1   5   0       93.88       94.29      4.61 o 
   1  -5   0       93.88       92.47      4.68 o 
  -1   5   0       49.45       49.44      2.32 o 
   0   5   0      572.68      580.79      9.92 o 
   0  -5   0      572.68      574.12     11.34 o 
   0   5   0      572.68      591.63      5.34 o 
   0   5   0      572.68      556.29     10.83 o 
   0   5   0      547.29      539.50      7.89 o 
   0   5   0      547.29      532.75     10.51 o 
   0  -5   0      547.29      559.42     10.80 o 
   0  -5   0      547.29      538.68      8.66 o 
  -1  -5   0       10.53        9.91      1.76 o 
   1   5   0       10.53       11.77      1.88 o 
  -1  -5   0       10.53       13.03      1.37 o 
   1   5   0       10.53       12.17      1.49 o 
   1   5   0       11.02       12.16      1.80 o 
  -1  -5   0       11.02       13.41      2.28 o 
   1   5   0       11.02       10.00      1.64 o 
   2   5   0       85.10       80.82      4.08 o 
  -2  -5   0       85.10       84.80      5.04 o 
   2   5   0       85.10       74.71      4.35 o 
  -3  -5   0       10.86       11.95      2.35 o 
   3   5   0       10.86        8.67      1.99 o 
   3   5   0       10.86        9.64      1.63 o 
   3   5   0       10.37        9.13      1.59 o 
  -3  -5   0       10.37        7.93      1.77 o 
  -3  -5   0       10.37        6.83      1.38 o 
  -4  -5   0      207.63      211.88      8.01 o 
  -4  -5   0      207.63      211.20      8.05 o 
  -4  -5   0      207.63      204.56      7.03 o 
   4   5   0      207.63      204.51      7.27 o 
  -4  -5   0      217.27      226.30      9.18 o 
   4   5   0      217.27      208.86      8.61 o 
  -5  -5   0       43.86       45.57      4.71 o 
   5   5   0       43.86       44.15      4.38 o 
  -6  -5   0       77.15       80.47      6.45 o 
   6   5   0       77.15       88.70      6.59 o 
  -6   4  -1       50.47       47.91      4.72 o 
   6  -4   1       50.47       50.68      5.06 o 
   6  -4   1       48.23       54.36      5.01 o 
  -6   4  -1       48.23       57.79      5.06 o 
  -5   4  -1       34.47       32.80      3.50 o 
  -5   4  -1       34.47       34.44      2.91 o 
   5  -4   1       34.47       31.69      3.49 o 
  -5   4  -1       36.06       36.15      3.75 o 
   5  -4   1       36.06       35.86      3.92 o 
  -4   4  -1      403.77      414.44     11.29 o 
   4  -4   1      403.77      437.36     11.88 o 
  -4   4  -1      403.77      435.09     10.25 o 
  -3   4  -1       18.65       16.08      1.93 o 
   3  -4   1       18.65       17.73      1.61 o 
  -3   4  -1       18.65       16.27      1.91 o 
   3  -4   1       18.65       19.56      2.23 o 
  -3   4  -1       19.51       18.68      2.14 o 
  -3   4  -1       19.51       16.78      2.23 o 
   3  -4   1       19.51       16.67      2.39 o 
  -2   4  -1       43.08       47.10      3.07 o 
  -2   4  -1       43.08       41.58      2.50 o 
   2  -4   1       43.08       46.46      3.02 o 
   2  -4   1       43.08       44.61      2.60 o 
  -2   4  -1       45.08       43.73      3.08 o 
   2  -4   1       45.08       45.58      1.93 o 
   2  -4   1       45.08       49.11      3.36 o 
  -2   4  -1       45.08       46.09      2.85 o 
  -1   4  -1       76.50       86.20      2.87 o 
  -1   4  -1      184.56      196.66      6.15 o 
   1  -4   1      184.56      201.03      6.27 o 
   0   4  -1      456.65      467.11      5.67 o 
   0   4  -1      456.65      467.87      9.19 o 
   0  -4   1      456.65      477.86      9.15 o 
   0  -4   1      456.65      472.97      8.31 o 
   0  -4   1      477.84      501.81      5.83 o 
   0   4  -1      477.84      482.81      9.23 o 
   0   4  -1      477.84      498.70      8.24 o 
   0  -4   1      477.84      513.07     10.12 o 
  -1  -4   1       17.06       15.60      1.84 o 
   1   4  -1       17.06       17.03      1.35 o 
   1   4  -1       17.06       16.87      1.89 o 
  -1  -4   1       17.06       17.31      1.64 o 
   1   4  -1       17.85       17.93      1.79 o 
  -1  -4   1       17.85       18.79      2.33 o 
  -1  -4   1       17.85       17.60      0.85 o 
   1   4  -1       17.85       16.26      1.75 o 
  -2  -4   1       24.35       17.73      2.48 o 
   2   4  -1       24.35       20.73      1.93 o 
   2   4  -1       24.35       20.40      2.23 o 
  -2  -4   1       15.23       20.53      1.35 o 
  -3  -4   1        4.70        5.27      1.67 o 
   3   4  -1        4.70        5.05      1.58 o 
   3   4  -1        4.70        6.11      1.14 o 
  -3  -4   1        4.49        5.87      1.55 o 
  -3  -4   1        4.49        5.77      1.37 o 
  -4  -4   1        2.55        2.99      1.44 o 
   4   4  -1        2.55        1.19      0.91 o 
  -4  -4   1        2.44        1.86      0.85 o 
  -4  -4   1        2.44        3.01      1.29 o 
  -4  -4   1        2.44        2.77      1.14 o 
  -5  -4   1       45.08       47.04      4.70 o 
   5   4  -1       45.08       41.50      4.14 o 
   6   4  -1        0.11       -0.20      0.82 o 
  -6  -4   1        0.11       -0.20      0.79 o 
  -6  -4   1        0.12       -0.14      1.22 o 
   6   4  -1        0.12       -0.06      0.83 o 
   6  -3   2       30.53       26.96      3.84 o 
  -6   3  -2       30.53       30.28      3.91 o 
  -6   3  -2       31.94       34.84      4.01 o 
   6  -3   2       31.94       30.83      3.78 o 
  -5   3  -2        9.43        8.50      2.13 o 
  -5   3  -2        9.43       14.47      1.91 o 
   5  -3   2        9.43       11.73      2.38 o 
   4  -3   2       42.76       41.55      3.53 o 
  -4   3  -2       42.76       43.03      3.18 o 
  -4   3  -2       42.76       42.54      3.40 o 
  -4   3  -2       44.75       45.27      3.25 o 
  -4   3  -2       44.75       44.54      3.71 o 
   4  -3   2       44.75       42.77      3.70 o 
  -3   3  -2      116.83      114.65      4.88 o 
   3  -3   2      116.83      105.70      5.03 o 
   3  -3   2      116.83      115.07      3.35 o 
  -3   3  -2      116.83      104.87      4.47 o 
   3  -3   2      122.25      121.17      5.41 o 
  -3   3  -2      122.25      117.60      5.04 o 
   2  -3   2      190.76      204.38      6.02 o 
  -2   3  -2      182.30      178.55      4.70 o 
   2  -3   2      182.30      184.92      5.88 o 
   2  -3   2      182.30      182.07      4.56 o 
  -2   3  -2      533.64      542.59     10.51 o 
   2  -3   2      533.64      525.50     10.22 o 
  -1   3  -2       59.79       58.72      2.01 o 
  -1   3  -2       59.79       56.41      3.20 o 
   1  -3   2       59.79       64.64      2.80 o 
   1  -3   2       59.79       55.81      3.14 o 
   1  -3   2       57.14       54.63      2.98 o 
  -1   3  -2       57.14       54.50      3.07 o 
  -1   3  -2       57.14       50.75      1.85 o 
   1  -3   2       57.14       48.69      2.57 o 
   0   3  -2       89.80       96.63      3.94 o 
   0  -3   2       89.80       99.77      3.94 o 
   0  -3   2       89.80       95.89      3.86 o 
   0   3  -2       93.96      103.41      4.05 o 
   0  -3   2       93.96      102.06      4.30 o 
   0  -3   2       93.96      102.12      3.03 o 
   0   3  -2       93.96       99.09      3.24 o 
  -1  -3   2      390.51      368.01      8.75 o 
   1   3  -2      390.51      369.56      7.54 o 
  -1  -3   2      390.51      377.13      5.95 o 
   1   3  -2      390.51      361.81      7.22 o 
  -1  -3   2      165.26      143.94      5.12 o 
   1   3  -2      165.26      137.82      4.72 o 
  -2  -3   2      145.68      143.88      5.62 o 
   2   3  -2      145.68      142.24      4.99 o 
  -2  -3   2      145.68      140.76      3.96 o 
  -2  -3   2      145.68      139.90      5.09 o 
  -2  -3   2      152.44      145.64      4.08 o 
   2   3  -2      152.44      134.10      4.15 o 
  -2  -3   2      152.44      141.12      5.54 o 
   2   3  -2      152.44      138.62      5.32 o 
  -3  -3   2      326.06      314.37      8.30 o 
  -3  -3   2      326.06      318.72      7.54 o 
  -3  -3   2      326.06      318.58      8.86 o 
   3   3  -2      326.06      320.59      7.85 o 
   3   3  -2      341.19      344.77      6.38 o 
  -3  -3   2      341.19      330.30      9.32 o 
   3   3  -2      341.19      326.76      9.22 o 
  -3  -3   2      341.19      336.94      7.27 o 
  -4  -3   2      163.66      151.72      7.22 o 
   4   3  -2      163.66      157.27      7.17 o 
  -4  -3   2      126.60      122.59      5.07 o 
  -5  -3   2       34.42       36.62      3.58 o 
  -5  -3   2       34.42       36.51      3.45 o 
  -5  -3   2       36.02       43.20      4.24 o 
   5   3  -2       36.02       42.15      4.08 o 
  -5  -3   2       36.02       38.25      3.11 o 
  -6  -3   2        7.94       10.21      2.39 o 
   6   3  -2        8.31       10.84      2.62 o 
  -6  -3   2        8.31        9.95      2.70 o 
  -6   2  -3        4.11        4.40      1.38 o 
  -6   2  -3        4.11        3.19      1.57 o 
   6  -2   3        4.11        5.38      1.98 o 
  -6   2  -3        4.30        4.23      1.72 o 
   6  -2   3        4.30        5.05      1.86 o 
  -5   2  -3      185.57      174.00      8.06 o 
  -5   2  -3      185.57      175.33      6.45 o 
   5  -2   3      185.57      181.80      8.09 o 
  -4   2  -3       33.13       31.84      2.73 o 
   4  -2   3       33.13       32.02      3.05 o 
  -4   2  -3       31.66       26.96      2.72 o 
  -4   2  -3       31.66       26.43      2.57 o 
   4  -2   3       31.66       28.88      2.94 o 
  -3   2  -3      301.78      307.98      8.12 o 
   3  -2   3      301.78      314.73      8.49 o 
   3  -2   3      301.78      321.90      8.74 o 
  -3   2  -3      288.40      271.32      7.67 o 
   3  -2   3      288.40      283.36      4.10 o 
   3  -2   3      288.40      278.19      7.94 o 
  -3   2  -3      288.40      269.26      7.05 o 
  -2   2  -3      954.05     1008.59     14.08 o 
   2  -2   3      954.05      989.76     13.18 o 
   2  -2   3      954.05      973.84     13.20 o 
  -1   2  -3     1262.50     1288.79      9.56 o 
  -1   2  -3     1262.50     1300.30     14.54 o 
   1  -2   3     1262.50     1282.99     14.39 o 
   1  -2   3     1262.50     1339.63     12.64 o 
  -1   2  -3     1321.08     1348.42      9.24 o 
   1  -2   3     1321.08     1337.12     14.05 o 
  -1   2  -3     1321.08     1350.38     15.43 o 
   1  -2   3     1321.08     1351.44     13.52 o 
   0   2  -3       77.63       82.01      3.47 o 
   0  -2   3       77.63       87.32      3.62 o 
   0  -2   3       77.63       79.92      3.64 o 
   0   2  -3       81.23       82.88      2.94 o 
   0  -2   3       81.23       91.24      3.77 o 
   0  -2   3       81.23       81.68      3.08 o 
   0   2  -3       81.23       86.23      3.64 o 
   1   2  -3      748.00      789.52     10.12 o 
  -1  -2   3      748.00      782.96      9.98 o 
   1   2  -3      748.00      802.61     11.00 o 
  -1  -2   3      748.00      780.86     11.61 o 
  -2  -2   3       71.08       74.94      4.02 o 
  -2  -2   3       71.08       76.84      2.87 o 
  -2  -2   3       71.08       72.08      3.84 o 
   2   2  -3       71.08       66.90      3.07 o 
   2   2  -3       74.38       71.98      2.76 o 
  -2  -2   3       74.38       72.70      3.31 o 
   2   2  -3       74.38       70.85      3.84 o 
  -2  -2   3       74.38       70.60      3.77 o 
  -3  -2   3       37.95       38.38      2.59 o 
  -3  -2   3       37.95       36.72      2.96 o 
   3   2  -3       37.95       37.56      2.43 o 
   3   2  -3       39.71       36.15      3.22 o 
  -3  -2   3       39.71       38.71      2.81 o 
  -3  -2   3       39.71       36.53      3.12 o 
  -4  -2   3      141.97      148.93      6.87 o 
   4   2  -3      141.97      137.44      6.71 o 
  -4  -2   3      141.97      136.58      5.85 o 
   5   2  -3        4.15        3.33      1.48 o 
  -5  -2   3        4.15        4.48      1.50 o 
  -5  -2   3        4.15        2.94      1.29 o 
  -5  -2   3        4.34        2.21      1.44 o 
  -5  -2   3        4.34        4.50      1.57 o 
   5   2  -3        4.34        3.42      1.49 o 
  -6  -2   3       38.66       45.82      3.98 o 
  -6  -2   3       38.66       36.97      4.33 o 
   6   2  -3       38.66       39.38      4.22 o 
  -6  -2   3       36.95       38.44      3.96 o 
   6  -1   4        0.06        1.11      1.11 o 
  -6   1  -4        0.06        2.23      1.26 o 
   6  -1   4       67.58       74.00      5.78 o 
  -6   1  -4       67.58       76.06      6.05 o 
  -5   1  -4       64.48       64.51      4.27 o 
   5  -1   4       64.48       69.92      5.03 o 
  -5   1  -4       61.61       51.31      4.21 o 
   5  -1   4       61.61       53.33      4.26 o 
  -4   1  -4        0.85        1.07      0.82 o 
   4  -1   4        0.85        1.23      1.20 o 
   4  -1   4        0.85        2.70      1.13 o 
  -4   1  -4        0.81        1.87      1.12 o 
   4  -1   4        0.81        1.93      1.15 o 
  -4   1  -4        0.81        1.97      1.00 o 
  -3   1  -4       25.21       22.59      2.48 o 
   3  -1   4       25.21       24.15      2.38 o 
   3  -1   4       25.21       19.02      2.45 o 
  -3   1  -4        0.08        0.54      0.66 o 
   3  -1   4        0.08        0.45      0.66 o 
   2  -1   4      474.18      477.62      9.54 o 
  -2   1  -4      474.18      483.45     10.19 o 
   2  -1   4      474.18      510.24      9.04 o 
  -2   1  -4      452.45      459.60      7.82 o 
   2  -1   4      452.45      478.64      9.55 o 
  -2   1  -4      452.45      476.60      6.49 o 
   1  -1   4       17.37       17.45      1.20 o 
   1  -1   4       17.37       18.87      1.96 o 
  -1   1  -4       17.37       19.76      1.82 o 
   1  -1   4       18.18       17.95      1.76 o 
  -1   1  -4       18.18       19.10      1.99 o 
   1  -1   4       18.18       18.87      1.60 o 
  -1   1  -4       18.18       18.63      1.14 o 
   0  -1   4      882.50      972.24     12.26 o 
   0   1  -4      882.50      914.63     12.15 o 
   0  -1   4      882.50      947.90     10.89 o 
   0   1  -4      882.50      945.69     10.34 o 
   0   1  -4      780.29      844.06     10.84 o 
  -1  -1   4       21.74       22.62      2.08 o 
   1   1  -4       21.74       22.71      1.68 o 
   1   1  -4       21.74       21.02      2.08 o 
  -1  -1   4       21.74       25.02      1.33 o 
  -1  -1   4       22.75       20.67      1.83 o 
  -1  -1   4       22.75       20.35      1.98 o 
   1   1  -4       52.38       55.44      3.04 o 
   1   1  -4       52.38       56.32      2.83 o 
  -2  -1   4      725.14      714.72      9.46 o 
  -2  -1   4      725.14      731.77     12.56 o 
   2   1  -4      725.14      749.82     13.30 o 
   2   1  -4      725.14      733.37      9.13 o 
  -2  -1   4      758.78      719.52     11.39 o 
   2   1  -4      758.78      720.60      8.64 o 
   2   1  -4      758.78      746.86     12.47 o 
  -2  -1   4      758.78      753.74     11.55 o 
   3   1  -4       12.64       13.02      1.27 o 
  -3  -1   4       13.22       16.21      2.23 o 
  -3  -1   4       13.22       11.24      1.90 o 
   3   1  -4       93.57       97.15      5.23 o 
   4   1  -4      162.68      170.01      7.42 o 
   4   1  -4      187.74      176.92      7.61 o 
  -4  -1   4      170.22      155.65      6.59 o 
  -4  -1   4      170.22      161.16      7.01 o 
  -5  -1   4        7.14        6.86      2.02 o 
  -5  -1   4        7.14        5.37      1.69 o 
   5   1  -4        7.14        8.27      2.13 o 
  -5  -1   4        7.47        8.90      2.45 o 
   5   1  -4        7.47        6.83      2.06 o 
  -5  -1   4        7.47        6.18      1.91 o 
   6   1  -4       51.14       45.52      4.63 o 
  -6  -1   4       42.92       44.14      4.78 o 
  -6  -1   4       42.92       45.58      4.31 o 
  -6   0  -5       62.12       61.51      5.25 o 
   6   0   5       62.12       56.74      4.87 o 
   5   0   5       34.53       28.03      3.17 o 
  -5   0  -5       34.53       34.37      3.27 o 
   5   0   5       34.53       34.64      3.49 o 
   5   0   5       33.00       30.45      3.24 o 
  -5   0  -5       33.00       25.57      3.17 o 
  -5   0  -5       33.00       28.46      3.12 o 
  -4   0  -5      160.76      146.46      6.35 o 
   4   0   5      160.76      158.04      6.44 o 
   4   0   5      160.76      153.07      6.80 o 
  -4   0  -5      153.63      146.35      6.41 o 
  -4   0  -5      153.63      134.99      6.22 o 
   4   0   5      153.63      148.49      6.31 o 
  -3   0  -5       61.13       61.84      4.01 o 
   3   0   5       61.13       58.25      3.38 o 
   3   0   5       61.13       54.67      3.64 o 
   2   0   5       93.96       95.15      3.74 o 
  -2   0  -5       93.96       86.76      4.52 o 
   2   0   5       93.96       90.62      4.37 o 
  -2   0  -5       93.96       91.57      2.63 o 
   2   0   5       89.79       84.83      4.13 o 
  -2   0  -5       89.79       86.05      4.17 o 
  -2   0  -5       89.79       86.92      2.90 o 
   2   0   5       89.79       81.90      3.54 o 
  -1   0  -5       15.90       14.47      1.49 o 
   1   0   5       15.90       16.25      1.91 o 
  -1   0  -5       15.90       13.31      1.54 o 
   1   0   5       15.90       14.20      1.37 o 
  -1   0  -5       16.64       15.44      1.84 o 
  -1   0  -5       16.64       16.42      1.34 o 
   1   0   5       16.64       14.58      1.90 o 
   1   0   5       16.64       17.91      1.42 o 
   0   0   5      180.59      168.45      4.06 o 
   0   0  -5      180.59      173.62      5.56 o 
   0   0   5      180.59      185.73      5.84 o 
   0   0  -5      180.59      179.38      4.88 o 
  -1   0   5      107.67      114.53      4.79 o 
   1   0  -5      107.67      109.67      4.89 o 
   1   0  -5      107.67      119.12      3.58 o 
  -1   0   5      107.67      111.51      3.55 o 
  -1   0   5      112.66      108.27      4.68 o 
  -1   0   5      112.66      111.32      3.74 o 
   1   0  -5      112.66      106.72      3.99 o 
   1   0  -5      112.66      100.79      4.23 o 
  -2   0   5      106.62      100.24      4.82 o 
  -2   0   5      106.62      100.12      3.89 o 
   2   0  -5      106.62      101.92      5.14 o 
   2   0  -5      106.62      102.81      3.06 o 
   2   0  -5      111.57       95.95      4.61 o 
   2   0  -5      111.57       99.60      3.44 o 
  -2   0   5      111.57       96.11      4.63 o 
  -2   0   5      111.57      100.39      4.05 o 
  -3   0   5       93.79       96.03      4.66 o 
   3   0  -5       93.79       93.28      5.18 o 
  -3   0   5       93.79       95.06      5.12 o 
  -4   0   5       13.65       16.33      2.68 o 
   4   0  -5       13.65       12.89      2.37 o 
  -4   0   5       13.04       12.79      2.45 o 
  -4   0   5       13.04       18.50      2.52 o 
   4   0  -5       13.04       17.91      2.85 o 
  -5   0   5       39.24       42.94      4.18 o 
   5   0  -5       39.24       42.60      4.08 o 
  -5   0   5       39.24       44.68      3.95 o 
   5   0  -5       41.07       39.87      3.98 o 
  -5   0   5       41.07       41.83      4.04 o 
  -6   0   5       24.24       27.89      3.62 o 
   6   0  -5       24.24       29.72      3.70 o 
   6   1   6       30.93       30.92      3.75 o 
   6   1   6        0.67        0.73      0.96 o 
   5   1   6       15.21       16.59      2.86 o 
   5   1   6       15.21       17.83      2.68 o 
  -5  -1  -6       15.21       17.47      2.74 o 
   5   1   6       14.53       16.37      2.63 o 
  -5  -1  -6       14.53       16.36      2.85 o 
   4   1   6      181.01      173.53      6.74 o 
   4   1   6      181.01      165.71      7.25 o 
   4   1   6       17.52       13.99      2.28 o 
   4   1   6       17.52       14.41      2.54 o 
  -3  -1  -6       96.71      101.26      5.49 o 
   3   1   6       96.71      104.56      5.23 o 
   3   1   6       96.71      107.40      4.47 o 
  -3  -1  -6       84.08       90.37      3.21 o 
   3   1   6       80.35       80.62      4.34 o 
   3   1   6       80.35       64.22      3.94 o 
  -2  -1  -6       62.53       65.08      2.76 o 
   2   1   6       62.53       64.45      3.51 o 
   2   1   6       62.53       63.17      3.67 o 
  -2  -1  -6       62.53       64.83      3.88 o 
  -2  -1  -6       65.43       66.33      4.20 o 
  -2  -1  -6       65.43       71.49      2.96 o 
   2   1   6       65.43       73.20      3.04 o 
   2   1   6       65.43       67.50      4.03 o 
   1   1   6      141.78      142.41      5.25 o 
   1   1   6      141.78      139.15      4.95 o 
   1   1   6      211.10      231.63      4.43 o 
  -1  -1  -6      148.36      152.43      4.60 o 
  -1  -1  -6      148.36      145.65      5.80 o 
   1   1   6      148.36      148.42      5.67 o 
   0  -1  -6      229.84      245.72      6.30 o 
   0  -1  -6      229.84      234.73      6.86 o 
   0   1   6      229.84      223.26      3.83 o 
   0   1   6      229.84      229.74      7.13 o 
  -1   1   6       39.91       35.49      2.00 o 
   1  -1  -6       39.91       33.14      2.68 o 
   1  -1  -6       39.91       36.59      2.60 o 
  -1   1   6       39.91       38.89      3.16 o 
   1  -1  -6       38.14       35.83      3.05 o 
  -1   1   6       38.14       35.39      2.34 o 
  -1   1   6       38.14       33.58      2.85 o 
   1  -1  -6       38.14       36.99      1.97 o 
  -2   1   6       21.84       22.97      1.89 o 
  -2   1   6       21.84       20.41      2.67 o 
   2  -1  -6      204.61      217.27      5.79 o 
  -3   1   6      383.17      405.22      9.23 o 
  -3   1   6      383.17      376.93     10.67 o 
   3  -1  -6      460.22      440.66     11.42 o 
  -4   1   6        5.12        5.82      1.96 o 
   4  -1  -6        5.12        4.48      1.60 o 
  -4   1   6        4.89        3.61      1.81 o 
  -4   1   6        4.89        6.33      1.73 o 
   4  -1  -6        4.89        4.82      1.70 o 
   5  -1  -6      124.71      114.72      6.88 o 
  -5   1   6       59.13       60.54      5.15 o 
  -6  -2  -7        0.17        0.13      0.91 o 
   6   2   7        0.17        1.71      1.02 o 
   6   2   7        0.17        0.30      1.26 o 
   6   2   7        0.17        0.58      0.91 o 
   6   2   7        0.17        0.28      0.88 o 
   5   2   7       50.29       51.28      4.41 o 
  -5  -2  -7       50.29       48.24      4.34 o 
   5   2   7       50.29       56.55      4.26 o 
  -5  -2  -7       48.06       51.50      4.62 o 
   5   2   7       48.06       46.74      4.39 o 
   5   2   7       48.06       47.67      3.91 o 
  -4  -2  -7       51.57       50.35      4.32 o 
   4   2   7       51.57       48.09      3.89 o 
   4   2   7       51.57       54.96      3.67 o 
   3   2   7       40.89       44.20      2.74 o 
  -3  -2  -7       40.89       35.60      3.51 o 
   3   2   7       40.89       45.58      3.62 o 
  -3  -2  -7       40.89       43.95      2.67 o 
   3   2   7       39.08       36.43      3.27 o 
  -3  -2  -7       39.08       37.64      3.49 o 
   3   2   7       39.08       40.39      3.14 o 
   2   2   7       11.98       13.25      1.11 o 
  -2  -2  -7       11.98       12.99      1.54 o 
   2   2   7       11.98       11.96      2.06 o 
   2   2   7       11.45        9.18      1.77 o 
  -2  -2  -7       11.45       10.38      1.90 o 
  -2  -2  -7       11.45       11.31      1.46 o 
   2   2   7       11.45       10.90      1.89 o 
   1   2   7      130.44      127.58      5.73 o 
  -1  -2  -7      130.44      130.61      4.90 o 
   0  -2  -7        0.30        0.31      0.57 o 
   0   2   7        0.30        0.83      0.88 o 
   0  -2  -7        0.28        0.12      0.39 o 
   0   2   7        0.28        0.97      0.85 o 
   0  -2  -7        0.28        0.11      0.57 o 
   0   2   7        0.28        1.16      0.91 o 
   1  -2  -7        3.42        3.88      0.78 o 
   1  -2  -7        3.42        5.42      1.57 o 
  -1   2   7        3.42        3.14      1.09 o 
  -1   2   7        3.42        4.60      1.41 o 
   1  -2  -7        3.58        3.45      1.26 o 
  -1   2   7        3.58        4.81      1.69 o 
  -2   2   7       46.48       42.74      3.83 o 
   2  -2  -7       46.48       45.23      2.90 o 
   2  -2  -7       46.48       43.70      3.59 o 
  -3   2   7       46.96       37.39      3.64 o 
   3  -2  -7       46.96       40.91      3.94 o 
  -3   2   7       46.96       34.78      3.14 o 
  -3   2   7       49.14       37.41      3.74 o 
   3  -2  -7       49.14       38.01      3.68 o 
  -4   2   7       53.40       48.99      4.57 o 
   4  -2  -7       53.40       44.72      4.32 o 
  -4   2   7       53.40       50.74      4.16 o 
  -4   2   7       55.88       48.17      4.54 o 
   4  -2  -7       55.88       45.16      4.15 o 
   5  -2  -7       32.65       34.13      3.97 o 
  -5   2   7       32.65       37.73      4.43 o 
  -5  -3  -8        0.38        0.60      1.04 o 
  -5  -3  -8        0.36       -0.16      0.74 o 
   5   3   8        0.36        0.76      0.98 o 
   5   3   8        0.66        0.05      1.44 o 
  -4  -3  -8      134.41      145.01      7.56 o 
   4   3   8      134.41      141.42      6.94 o 
   3   3   8        2.78        1.95      1.05 o 
  -3  -3  -8        2.78        2.23      0.88 o 
   3   3   8        2.66        2.27      1.35 o 
   3   3   8        2.66        3.29      1.24 o 
  -3  -3  -8        2.66        1.78      1.20 o 
   2   3   8      115.84      108.78      4.94 o 
   2   3   8      115.84      112.05      5.92 o 
  -2  -3  -8      121.22      122.49      5.18 o 
   2   3   8      121.22      127.84      6.18 o 
  -1  -3  -8      116.23      101.85      4.89 o 
   1   3   8      116.23      112.34      5.74 o 
   0  -3  -8       88.29       84.32      4.62 o 
   0   3   8       88.29       87.99      5.13 o 
   0   3   8       88.29       84.58      4.71 o 
   0   3   8       84.38       81.97      4.29 o 
   0  -3  -8       84.38       84.41      3.86 o 
   0  -3  -8       84.38       87.25      4.86 o 
   0   3   8       84.38       83.40      4.74 o 
  -1   3   8        8.27        7.43      1.57 o 
  -1   3   8        8.27        9.50      2.22 o 
   1  -3  -8        8.27        8.39      1.89 o 
  -1   3   8        7.91        8.22      1.79 o 
   2  -3  -8      120.27      115.89      6.19 o 
  -2   3   8      120.27      108.34      6.37 o 
  -3   3   8       19.64       21.11      3.14 o 
  -3   3   8       19.64       18.35      2.79 o 
   3  -3  -8       19.64       23.62      3.45 o 
   3  -3  -8       20.55       18.40      3.05 o 
  -3   3   8       20.55       19.71      3.23 o 
  -4   3   8       26.62       28.54      3.29 o 
   4  -3  -8       27.85       26.93      3.75 o 
  -4   3   8       27.85       28.50      3.99 o 
   5  -3  -8       34.66       42.61      4.41 o 
  -5   3   8       34.66       44.72      5.00 o 
  -5  -4  -9        2.09        3.35      1.92 o 
   5   4   9        2.09        3.22      1.53 o 
   4   4   9       16.51       17.18      2.85 o 
   4   4   9       15.78       12.55      2.82 o 
  -4  -4  -9       15.78       12.86      2.84 o 
   3   4   9       12.85       12.16      2.39 o 
  -3  -4  -9       12.85       15.59      2.25 o 
   3   4   9       12.28       12.46      2.70 o 
  -3  -4  -9       12.28       13.86      2.68 o 
  -2  -4  -9      247.37      237.37      8.01 o 
   2   4   9      247.37      243.20      9.09 o 
  -1  -4  -9        2.42        3.10      1.22 o 
  -1  -4  -9        2.42        3.07      1.19 o 
   1   4   9        2.42        4.27      1.70 o 
   1   4   9        2.54        3.27      1.42 o 
  -1  -4  -9        2.54        3.12      1.24 o 
   1   4   9        2.54        2.99      1.46 o 
   0  -4  -9        1.46        2.03      1.08 o 
   0   4   9        1.46        1.90      1.26 o 
   0   4   9        1.46        2.50      1.14 o 
   0  -4  -9        1.46        1.41      0.60 o 
   0   4   9        1.52        1.44      0.98 o 
   0  -4  -9        1.52        1.89      1.11 o 
   0   4   9        1.52        1.64      1.08 o 
  -1   4   9      134.83      126.30      6.72 o 
   1  -4  -9      134.83      132.14      6.77 o 
  -2   4   9       16.91       17.79      2.73 o 
  -2   4   9       16.91       17.83      2.68 o 
   2  -4  -9       16.91       17.64      3.09 o 
  -2   4   9       17.70       15.37      2.94 o 
   2  -4  -9       17.70       17.02      2.90 o 
  -3   4   9       16.96       17.86      3.05 o 
   3  -4  -9       16.96       20.17      3.42 o 
  -3   4   9       16.96       21.46      3.06 o 
   3  -4  -9       17.75       19.47      3.23 o 
  -3   4   9       17.75       23.89      3.66 o 
   4  -4  -9        2.02        3.02      1.62 o 
  -4   4   9        2.02        4.10      1.91 o 
   4   5  10        0.34        1.51      1.48 o 
  -4  -5 -10        0.34        1.74      1.38 o 
   4   5  10        0.36        0.70      0.98 o 
  -3  -5 -10       69.46       75.82      5.65 o 
   3   5  10       69.46       67.03      5.64 o 
  -3  -5 -10       72.68       78.90      4.99 o 
   3   5  10       72.68       78.51      5.45 o 
   3   5  10       72.68       82.43      6.00 o 
  -2  -5 -10      185.27      191.85      7.86 o 
   2   5  10      185.27      182.96      8.22 o 
   1   5  10      132.60      130.76      6.81 o 
  -1  -5 -10      132.60      127.07      6.53 o 
   1   5  10      132.60      122.00      6.83 o 
  -1  -5 -10      126.72      126.14      6.52 o 
  -1  -5 -10      126.72      122.90      5.86 o 
   1   5  10      126.72      113.07      6.56 o 
   0   5  10        2.11        1.73      1.27 o 
   0  -5 -10        2.11        1.60      1.15 o 
   0   5  10        2.20        1.13      1.09 o 
   0   5  10        2.20        2.66      1.35 o 
   0  -5 -10        2.20        2.11      1.15 o 
  -1   5  10       25.48       29.04      3.69 o 
   1  -5 -10       25.48       28.86      3.62 o 
  -1   5  10       25.48       26.43      3.01 o 
   2  -5 -10        0.00        1.91      1.34 o 
  -2   5  10        0.00        0.02      0.91 o 
   2  -5 -10        0.00        0.49      0.83 o 
  -2   5  10        0.00        0.14      0.82 o 
  -3   5  10       19.47       21.12      3.28 o 
   3  -5 -10       19.47       21.37      3.78 o 
   3  -5 -10       20.37       21.55      3.56 o 
  -3   5  10       20.37       23.32      3.83 o 
   3   6  11        1.96        1.11      1.34 o 
  -3  -6 -11        1.96        5.22      1.76 o 
   2   6  11       11.83       14.91      2.78 o 
  -2  -6 -11       11.83       14.24      2.69 o 
   2   6  11       11.83       11.78      2.85 o 
  -2  -6 -11       11.30       13.68      2.28 o 
   2   6  11       11.30       12.29      2.90 o 
  -2  -6 -11       11.30       14.50      2.63 o 
   1   6  11        6.93        7.68      2.25 o 
  -1  -6 -11        6.93        7.22      2.01 o 
  -1  -6 -11        7.26        7.50      2.15 o 
   1   6  11        7.26        7.78      2.24 o 
   1   6  11        7.26        9.44      2.45 o 
   0   6  11       53.00       54.94      4.79 o 
   0   6  11       53.00       55.74      4.77 o 
   0  -6 -11       53.00       54.95      4.89 o 
   1  -6 -11        0.29        1.93      1.14 o 
  -1   6  11        0.29        0.94      1.04 o 
   1  -6 -11        0.31       -0.24      0.96 o 
  -1   6  11        0.31        0.85      1.16 o 
  -1   6  11        0.31        1.07      1.00 o 
   2  -6 -11       30.80       32.03      4.28 o 
  -2   6  11       30.80       31.88      4.39 o 
   2  -6 -11       29.43       29.08      4.30 o 
  -2   6  11       29.43       29.15      3.63 o 
   2 -10  -4        3.33        2.78      1.49 o 
  -2  10   4        3.48        6.81      2.21 o 
  -1  10   4        3.73        2.42      2.26 o 
   1 -10  -4        3.73        3.99      1.74 o 
   0 -10  -4        0.01        0.26      0.86 o 
   0  10   4        0.01       -0.01      0.98 o 
   0 -10  -4        0.01        0.25      0.78 o 
   0 -10  -4        0.01        0.78      1.19 o 
   0  10   4        0.01       -0.21      0.82 o 
   1  10   4       20.01       23.00      3.48 o 
  -1 -10  -4       20.01       26.98      3.67 o 
  -1 -10  -4        2.41        4.62      1.56 o 
   2  10   4        0.67        2.97      2.07 o 
  -2 -10  -4        0.67       -0.40      1.95 o 
  -2 -10  -4        0.05        1.44      1.04 o 
   3  -9  -3        0.31        0.90      1.13 o 
  -3   9   3        0.31        1.34      1.09 o 
  -3   9   3        0.30        1.60      1.11 o 
   3  -9  -3        0.30       -0.17      0.91 o 
  -2   9   3       63.23       68.72      5.36 o 
   2  -9  -3       63.23       65.85      4.93 o 
   1  -9  -3        2.37        3.82      1.44 o 
   1  -9  -3        2.37        1.97      1.10 o 
  -1   9   3        2.37        1.69      1.48 o 
   1  -9  -3        2.26        0.60      1.07 o 
  -1   9   3        2.26        2.32      1.22 o 
  -1   9   3        2.26        2.06      1.08 o 
   0  -9  -3       26.41       29.25      3.53 o 
   0   9   3       26.41       31.44      3.49 o 
   0  -9  -3       27.64       34.35      3.63 o 
   0   9   3       27.64       29.73      3.56 o 
   0  -9  -3       27.64       30.86      3.36 o 
   1   9   3       73.22       72.76      5.38 o 
  -1  -9  -3       73.22       78.91      5.55 o 
  -1  -9  -3       73.22       71.11      5.29 o 
  -2  -9  -3       40.69       39.02      4.11 o 
   2   9   3       40.69       38.63      4.18 o 
  -2  -9  -3       42.58       41.17      4.23 o 
   2   9   3       42.58       38.84      3.96 o 
  -3  -9  -3        0.01        0.77      1.02 o 
   3   9   3        0.01        0.12      1.06 o 
  -3  -9  -3        0.01       -0.06      1.24 o 
   3   9   3        0.01        1.29      1.19 o 
   3   9   3        0.01        0.31      0.93 o 
   4  -8  -2       25.41       29.57      3.91 o 
  -4   8   2       25.41       25.41      3.43 o 
  -4   8   2       24.28       26.82      3.56 o 
  -3   8   2        1.37        1.40      1.04 o 
   3  -8  -2        1.37        2.12      1.18 o 
  -3   8   2        1.43        1.95      1.10 o 
   3  -8  -2        1.43        0.76      1.13 o 
   2  -8  -2       71.76       71.79      4.37 o 
  -2   8   2       71.76       70.36      5.20 o 
   2  -8  -2       71.76       71.77      5.20 o 
   1  -8  -2      108.11      107.72      5.97 o 
   1  -8  -2      108.11      114.65      5.64 o 
  -1   8   2      108.11      102.73      6.15 o 
   1  -8  -2      103.32       96.03      5.78 o 
  -1   8   2      103.32       97.23      5.57 o 
  -1   8   2      103.32       97.41      4.98 o 
   0   8   2       79.85       86.41      5.40 o 
   0   8   2       79.85       91.01      4.61 o 
   0  -8  -2       79.85       87.05      5.56 o 
   0   8   2       83.56       81.84      5.34 o 
   0  -8  -2       83.56       87.85      5.46 o 
   0  -8  -2      101.46      104.51      5.65 o 
   1   8   2      232.62      229.54      8.87 o 
  -1  -8  -2      232.62      214.55      8.83 o 
   2   8   2        1.81        2.46      1.30 o 
  -2  -8  -2        1.81        2.98      1.35 o 
   2   8   2        1.89        3.32      1.43 o 
   2   8   2        1.89        3.20      1.55 o 
  -2  -8  -2        1.89        3.36      1.79 o 
  -3  -8  -2       90.54       92.73      6.09 o 
   3   8   2       90.54       95.44      6.57 o 
   3   8   2      158.69      149.94      8.02 o 
  -3  -8  -2      158.69      158.26      8.68 o 
   3   8   2       94.74       88.13      5.51 o 
   4   8   2        2.04        2.33      2.15 o 
  -4  -8  -2        2.04        4.65      2.64 o 
   5  -7  -1       54.72       63.82      5.47 o 
  -5   7   1       54.72       59.08      4.90 o 
   5  -7  -1       52.30       54.14      4.70 o 
  -5   7   1       52.30       52.09      4.80 o 
   4  -7  -1        3.89        3.47      1.47 o 
  -4   7   1        3.89        4.13      1.57 o 
   4  -7  -1        4.07        3.78      1.71 o 
  -4   7   1        4.07        5.80      1.67 o 
  -4   7   1        4.07        3.43      1.36 o 
   3  -7  -1      159.25      162.31      7.55 o 
  -3   7   1      159.25      173.34      7.69 o 
  -3   7   1      159.25      172.37      6.64 o 
  -2   7   1       25.17       24.18      2.67 o 
   2  -7  -1       25.17       27.40      2.48 o 
   2  -7  -1       25.17       24.40      2.72 o 
  -2   7   1       25.17       22.93      2.43 o 
   2  -7  -1       26.34       25.87      3.09 o 
   2  -7  -1       26.34       26.87      2.33 o 
  -2   7   1       26.34       21.42      2.92 o 
   1  -7  -1      333.55      334.14      9.95 o 
   1  -7  -1      333.55      277.30      8.04 o 
  -1   7   1      333.55      300.79      9.69 o 
  -1   7   1      318.76      295.49      9.13 o 
   1  -7  -1      318.76      314.59      9.50 o 
  -1   7   1      318.76      307.33      7.83 o 
   1  -7  -1      318.76      314.95      7.37 o 
   0  -7  -1       11.09        9.82      2.44 o 
   0   7   1       11.09       10.25      1.89 o 
  -1  -7  -1      156.30      156.31      7.03 o 
   1   7   1      156.30      164.65      5.65 o 
   1   7   1      156.30      159.13      7.25 o 
  -1  -7  -1      163.56      164.60      7.48 o 
   1   7   1      163.56      149.72      6.68 o 
   1   7   1      163.56      159.21      6.68 o 
  -2  -7  -1       15.83       10.00      2.59 o 
   2   7   1       15.83       14.26      2.50 o 
   2   7   1       15.83       15.03      2.41 o 
   2   7   1       15.12       12.49      2.48 o 
  -2  -7  -1       15.12       14.41      2.57 o 
   3   7   1       73.50       76.73      5.46 o 
  -3  -7  -1       73.50       73.81      5.79 o 
   3   7   1       73.50       79.36      4.78 o 
   4   7   1        0.07        0.84      1.18 o 
  -4  -7  -1        0.07        0.44      1.31 o 
  -4  -7  -1        0.07        1.15      0.92 o 
   5   7   1       14.17       16.67      3.36 o 
  -5  -7  -1       14.17       18.48      3.68 o 
  -5  -7  -1       13.55       15.04      2.81 o 
  -5   6   0       13.88       16.50      2.94 o 
   5  -6   0       13.88       18.78      3.39 o 
  -5   6   0       13.27       16.56      2.90 o 
   5  -6   0       13.27       17.36      3.04 o 
   4  -6   0        1.61        1.29      1.00 o 
  -4   6   0        1.61        1.09      0.78 o 
  -4   6   0        1.61        1.31      1.07 o 
  -4   6   0        1.68        1.09      0.87 o 
  -4   6   0        1.68        1.20      0.84 o 
   4  -6   0        1.68        1.99      1.35 o 
   3  -6   0       11.88       30.94      2.72 o 
  -3   6   0      182.63      176.79      6.72 o 
   3  -6   0      182.63      167.26      7.41 o 
  -3   6   0      182.63      174.54      7.24 o 
   2  -6   0       24.20       24.01      2.35 o 
  -2   6   0       24.20       23.83      2.56 o 
   2  -6   0       24.20       25.23      2.47 o 
  -2   6   0       24.20       25.65      2.28 o 
   2  -6   0       25.33       26.93      2.04 o 
   2  -6   0       25.33       25.68      2.93 o 
  -2   6   0       25.33       27.55      2.86 o 
  -2   6   0       25.33       27.20      2.26 o 
   1  -6   0       81.81       74.77      4.31 o 
  -1   6   0       81.81       83.77      4.62 o 
  -1   6   0       81.81       80.70      3.57 o 
   1  -6   0       81.81       77.04      3.72 o 
   1  -6   0       85.60       86.58      3.94 o 
   1  -6   0       85.60       82.31      4.83 o 
  -1   6   0       85.60       77.20      4.62 o 
   0   6   0       57.78       51.02      3.73 o 
   0  -6   0       57.78       57.66      4.43 o 
   0   6   0       45.33       46.63      2.54 o 
  -1  -6   0        5.61        4.49      1.81 o 
   1   6   0        5.61        4.76      1.43 o 
   1   6   0        5.61        4.49      1.50 o 
  -1  -6   0        5.36        4.31      1.50 o 
  -1  -6   0        5.36        6.61      1.16 o 
   1   6   0        5.36        7.27      1.22 o 
   1   6   0        5.36        4.41      1.46 o 
   2   6   0      209.80      184.70      6.73 o 
   2   6   0      209.80      186.19      7.25 o 
  -2  -6   0      209.80      191.74      8.14 o 
  -2  -6   0      200.49      191.34      7.58 o 
   2   6   0      200.49      189.89      7.59 o 
  -2  -6   0      200.49      197.42      5.69 o 
   2   6   0      200.49      183.58      5.87 o 
   3   6   0      141.16      146.26      5.92 o 
  -3  -6   0      141.16      136.93      7.29 o 
   3   6   0      141.16      133.77      6.77 o 
  -4  -6   0       22.06       24.95      3.73 o 
   4   6   0       22.06       25.15      3.55 o 
  -4  -6   0       21.08       23.57      3.22 o 
   5   6   0       45.29       39.06      4.44 o 
  -5  -6   0        0.02        0.46      0.79 o 
  -5  -6   0        0.03        1.33      1.27 o 
   6  -5   1       79.88       83.86      6.56 o 
  -6   5  -1       79.88       84.39      6.37 o 
   6  -5   1       76.33       75.87      6.07 o 
  -6   5  -1       76.33       80.12      6.02 o 
  -5   5  -1       88.60       82.19      4.82 o 
  -5   5  -1       88.60       87.47      5.69 o 
   5  -5   1       88.60       87.88      5.90 o 
  -5   5  -1       92.71       93.90      6.11 o 
   5  -5   1       92.71       91.41      6.24 o 
  -4   5  -1       77.30       76.26      5.00 o 
   4  -5   1       77.30       81.54      5.54 o 
  -4   5  -1       77.30       79.27      4.77 o 
   3  -5   1        4.66        5.21      1.19 o 
  -3   5  -1        4.66        3.38      1.15 o 
   3  -5   1        4.66        4.92      1.46 o 
  -3   5  -1        4.66        3.80      1.24 o 
  -3   5  -1        4.87        4.98      1.41 o 
   3  -5   1        4.87        3.73      1.44 o 
  -3   5  -1        4.87        5.21      1.53 o 
  -2   5  -1       96.66       91.70      3.85 o 
   2  -5   1       96.66       95.97      4.59 o 
  -2   5  -1       96.66       90.09      4.69 o 
   2  -5   1       96.66       96.45      4.33 o 
   2  -5   1      101.15      103.25      3.36 o 
  -2   5  -1      101.15      103.16      4.42 o 
  -2   5  -1      101.15       91.43      4.79 o 
   2  -5   1      101.15      103.87      5.30 o 
  -1   5  -1       80.71       77.19      2.95 o 
  -1   5  -1      140.76      128.00      5.57 o 
   1  -5   1      140.76      127.36      5.80 o 
  -1   5  -1       84.45       81.00      3.14 o 
   0   5  -1       91.06       91.81      2.83 o 
   0  -5   1       91.06       88.31      3.89 o 
   0  -5   1       91.06       85.22      4.37 o 
   0   5  -1       91.06       84.21      4.35 o 
   0   5  -1       95.28       91.16      4.57 o 
   0  -5   1       95.28      100.94      5.15 o 
   0   5  -1       95.28       93.83      3.99 o 
   1   5  -1        4.49        4.99      0.92 o 
  -1  -5   1        4.49        3.95      1.06 o 
  -1  -5   1        4.49        4.05      1.33 o 
   1   5  -1        4.49        3.53      1.26 o 
  -1  -5   1        4.70        5.84      1.88 o 
   1   5  -1        4.70        4.66      1.29 o 
   1   5  -1        4.70        4.57      1.28 o 
   2   5  -1       67.93       63.30      3.66 o 
   2   5  -1       67.93       66.82      4.26 o 
  -2  -5   1       67.93       69.11      4.87 o 
   3   5  -1       80.29       77.18      4.76 o 
  -3  -5   1       80.29       82.30      4.28 o 
  -3  -5   1       80.29       85.21      5.07 o 
  -3  -5   1       84.02       72.39      5.06 o 
   3   5  -1       84.02       71.74      4.70 o 
   3   5  -1       84.02       81.00      4.06 o 
  -4  -5   1      144.92      135.10      7.38 o 
   4   5  -1      144.92      134.31      7.04 o 
   4   5  -1      138.49      134.60      6.55 o 
  -4  -5   1      138.49      139.75      6.18 o 
  -4  -5   1      138.49      141.78      6.91 o 
  -5  -5   1       37.35       36.12      4.41 o 
   5   5  -1       37.35       41.85      4.23 o 
  -6   4  -2       51.54       54.80      4.83 o 
   6  -4   2       51.54       49.47      4.77 o 
   6  -4   2       53.93       57.46      5.34 o 
  -6   4  -2       53.93       54.25      5.09 o 
  -5   4  -2       11.01       11.90      2.14 o 
   5  -4   2       11.01        9.90      2.35 o 
  -5   4  -2       11.01       12.13      2.34 o 
   5  -4   2       11.52       12.80      2.70 o 
  -5   4  -2       11.52       15.49      2.85 o 
  -5   4  -2       11.52       12.16      2.08 o 
   4  -4   2       99.27       98.76      5.86 o 
  -4   4  -2       99.27      102.50      5.26 o 
  -4   4  -2       99.27       94.86      5.51 o 
   3  -4   2       41.74       32.79      3.06 o 
  -3   4  -2       41.74       38.79      3.08 o 
  -3   4  -2       41.74       37.52      3.17 o 
  -3   4  -2       39.89       31.86      2.52 o 
   3  -4   2       39.89       31.25      2.89 o 
   3  -4   2       39.89       34.31      2.23 o 
  -3   4  -2       39.89       36.51      3.05 o 
  -2   4  -2        0.76        0.42      0.47 o 
  -2   4  -2        0.76        1.55      0.59 o 
   2  -4   2        0.76        0.64      0.50 o 
   2  -4   2        0.76        0.74      0.72 o 
   2  -4   2        0.80        1.13      0.83 o 
   2  -4   2        0.80        0.85      0.69 o 
   2  -4   2        0.80        1.88      0.32 o 
  -2   4  -2        0.80        1.08      0.78 o 
  -1   4  -2      325.50      331.39      8.57 o 
   1  -4   2      325.50      319.35      8.45 o 
  -1   4  -2      325.50      338.85      5.85 o 
   1  -4   2      325.50      336.76      6.72 o 
  -1   4  -2      261.37      252.21      4.39 o 
   0  -4   2      103.05      101.65      4.50 o 
   0  -4   2      103.05      104.17      4.32 o 
   0   4  -2      103.05      104.88      1.88 o 
   0   4  -2      103.05      103.89      4.63 o 
   0   4  -2      107.83      112.78      4.79 o 
   0   4  -2      107.83      109.73      3.89 o 
   0  -4   2      107.83      115.06      5.14 o 
   0  -4   2      107.83      107.56      3.12 o 
  -1  -4   2       66.28       63.57      2.24 o 
   1   4  -2       66.28       60.06      3.32 o 
  -1  -4   2       66.28       69.33      4.31 o 
   1   4  -2       66.28       68.42      3.54 o 
  -1  -4   2       63.34       65.44      3.47 o 
   1   4  -2       63.34       64.42      1.89 o 
   1   4  -2       63.34       60.98      3.63 o 
  -1  -4   2       63.34       66.84      3.90 o 
  -2  -4   2      358.57      370.11      6.36 o 
  -2  -4   2      358.57      346.43      9.64 o 
   2   4  -2      358.57      325.37      8.78 o 
   2   4  -2      358.57      350.28      7.75 o 
  -3  -4   2      555.18      559.57     13.14 o 
   3   4  -2      555.18      570.04      9.69 o 
   3   4  -2      555.18      567.31     12.84 o 
  -3  -4   2      530.56      556.60     12.73 o 
  -3  -4   2      530.56      533.21     11.35 o 
   3   4  -2      530.56      536.76     11.31 o 
  -4  -4   2        3.48        3.01      1.19 o 
   4   4  -2        3.48        3.79      1.33 o 
  -4  -4   2        3.48        4.57      1.40 o 
  -4  -4   2        3.48        4.66      1.18 o 
   4   4  -2        3.64        4.32      1.75 o 
  -4  -4   2        3.64        3.07      1.44 o 
   5   4  -2      119.82      122.01      7.29 o 
  -5  -4   2      119.82      126.12      7.49 o 
  -6  -4   2        5.56        6.73      2.39 o 
   6   4  -2        5.56        9.59      2.65 o 
  -6   3  -3        1.40        1.13      1.02 o 
   6  -3   3        1.40        2.54      1.37 o 
  -6   3  -3        1.34        3.01      1.19 o 
   6  -3   3        1.34        1.70      1.34 o 
  -6   3  -3        1.34        2.76      1.39 o 
   5  -3   3      283.09      278.23     10.41 o 
  -5   3  -3      283.09      294.96     10.79 o 
  -5   3  -3      283.09      286.44      8.97 o 
  -5   3  -3      257.48      239.43      8.90 o 
  -4   3  -3        1.53        1.95      0.94 o 
   4  -3   3        1.53        1.79      1.07 o 
  -4   3  -3        1.53        1.12      0.90 o 
   4  -3   3        1.60        2.08      1.17 o 
  -4   3  -3        1.60        2.15      0.99 o 
  -3   3  -3       83.91       77.83      4.39 o 
   3  -3   3       83.91       83.59      2.89 o 
  -3   3  -3       83.91       79.73      3.82 o 
   3  -3   3       83.91       78.93      4.52 o 
   3  -3   3       87.80       87.25      4.77 o 
  -3   3  -3       87.80       78.44      4.39 o 
   3  -3   3       87.80       88.50      4.77 o 
  -2   3  -3        4.20        3.79      0.82 o 
   2  -3   3        4.20        5.03      0.97 o 
   2  -3   3       38.43       39.64      2.94 o 
  -2   3  -3       38.43       41.84      3.18 o 
   2  -3   3       38.43       35.65      2.87 o 
   1  -3   3      450.80      448.25      9.23 o 
  -1   3  -3      450.80      452.86      9.44 o 
   1  -3   3      450.80      451.86      8.30 o 
  -1   3  -3      450.80      442.75      5.15 o 
   1  -3   3      471.72      470.72      9.44 o 
  -1   3  -3      471.72      473.52      5.97 o 
   1  -3   3      471.72      469.13      8.24 o 
  -1   3  -3      471.72      481.71      9.95 o 
   0  -3   3      126.74      125.00      3.87 o 
   0  -3   3      126.74      129.58      5.08 o 
   0   3  -3      126.74      125.88      3.89 o 
   0   3  -3      126.74      122.11      4.83 o 
   0  -3   3      121.12      121.00      4.79 o 
   0  -3   3      121.12      121.24      4.68 o 
   0   3  -3      121.12      114.22      4.62 o 
  -1  -3   3      838.32      806.27     10.16 o 
  -1  -3   3      838.32      791.02     13.45 o 
   1   3  -3      838.32      824.37     11.86 o 
   1   3  -3      838.32      833.41     11.96 o 
   1   3  -3      214.94      213.61      6.18 o 
   2   3  -3       17.30       18.16      2.32 o 
  -2  -3   3       16.93       20.77      1.92 o 
   2   3  -3       16.93       17.47      1.62 o 
  -2  -3   3       16.93       19.26      2.28 o 
  -2  -3   3       16.18       18.13      2.01 o 
   2   3  -3       16.18       18.66      1.95 o 
  -2  -3   3       16.18       17.40      2.16 o 
  -2  -3   3       16.18       20.51      1.40 o 
   3   3  -3       27.49       24.42      2.82 o 
  -3  -3   3       27.49       29.77      2.42 o 
  -3  -3   3       27.49       27.83      2.97 o 
  -3  -3   3       26.27       24.89      2.02 o 
  -3  -3   3       26.27       23.16      2.51 o 
   3   3  -3       26.27       25.61      2.27 o 
  -3  -3   3       26.27       26.84      2.80 o 
   4   3  -3        2.83        3.16      1.04 o 
  -4  -3   3        2.96        4.08      1.29 o 
  -4  -3   3        3.08        6.15      1.93 o 
   4   3  -3        3.08        4.36      1.86 o 
   5   3  -3        0.79        0.78      0.93 o 
  -5  -3   3        0.79        0.82      1.01 o 
  -5  -3   3        0.75        1.21      1.05 o 
   5   3  -3        0.75        2.53      1.31 o 
   6   3  -3       46.13       48.31      4.87 o 
  -6  -3   3       46.13       48.99      5.02 o 
  -6  -3   3       44.08       50.10      4.65 o 
  -6   2  -4        0.25       -0.16      1.07 o 
  -6   2  -4        0.25        0.73      0.81 o 
   6  -2   4        0.25        0.59      1.19 o 
  -6   2  -4        0.26        0.17      0.83 o 
   6  -2   4        0.26        1.29      1.15 o 
   5  -2   4       87.28       89.92      5.84 o 
  -5   2  -4       87.28       83.62      4.88 o 
   4  -2   4       13.15       10.33      2.15 o 
   4  -2   4       13.15       11.69      2.42 o 
  -4   2  -4       13.15       10.94      2.04 o 
   4  -2   4       12.56       11.08      2.24 o 
  -4   2  -4       12.56       11.59      2.01 o 
  -4   2  -4       12.56       11.52      2.08 o 
  -3   2  -4       66.21       66.44      3.55 o 
   3  -2   4       66.21       67.21      4.30 o 
  -3   2  -4       66.21       65.56      4.07 o 
  -3   2  -4       69.28       62.44      4.06 o 
   3  -2   4       69.28       69.95      4.09 o 
   3  -2   4       69.28       65.79      4.19 o 
  -2   2  -4      287.61      300.71      8.48 o 
   2  -2   4      287.61      284.26      7.53 o 
   2  -2   4      287.61      283.42      7.36 o 
   1  -2   4      185.86      188.45      3.47 o 
   1  -2   4      185.86      193.26      5.25 o 
  -1   2  -4      185.86      189.77      6.09 o 
   1  -2   4      185.86      179.99      6.00 o 
  -1   2  -4      194.49      192.36      3.67 o 
   1  -2   4      194.49      196.16      5.71 o 
  -1   2  -4      194.49      196.27      6.51 o 
   1  -2   4      194.49      196.93      5.71 o 
   0  -2   4       97.99       74.36      3.42 o 
   0  -2   4       97.99       85.40      3.84 o 
   0   2  -4       97.99       79.37      3.12 o 
   0   2  -4       97.99       82.52      3.92 o 
   0   2  -4       93.64       78.60      3.68 o 
   0  -2   4       93.64       79.20      4.04 o 
   0  -2   4       93.64       84.21      3.82 o 
   1   2  -4      230.89      216.77      6.17 o 
  -1  -2   4      230.89      208.81      6.55 o 
  -1  -2   4      230.89      218.95      6.02 o 
   1   2  -4      230.89      218.25      5.89 o 
  -2  -2   4      437.90      425.12      9.65 o 
   2   2  -4      437.90      411.00      7.38 o 
   2   2  -4      437.90      423.05      9.84 o 
  -2  -2   4      437.90      439.90      9.06 o 
  -2  -2   4      418.49      422.15      9.97 o 
  -2  -2   4      418.49      435.78      6.92 o 
   2   2  -4      418.49      413.17      8.05 o 
   3   2  -4      391.60      386.97      7.86 o 
  -3  -2   4      391.60      373.49     10.18 o 
   3   2  -4      391.60      386.62     10.78 o 
  -3  -2   4      391.60      389.94      8.24 o 
   3   2  -4      409.77      409.49     10.96 o 
  -3  -2   4      409.77      405.92     10.44 o 
  -3  -2   4      409.77      400.31      9.43 o 
  -4  -2   4       53.23       55.64      4.00 o 
   4   2  -4       53.23       49.67      4.37 o 
  -4  -2   4       53.23       57.86      4.49 o 
  -5  -2   4        0.04       -0.16      0.94 o 
   5   2  -4        0.04       -0.06      0.74 o 
  -5  -2   4        0.04        1.37      1.13 o 
   5   2  -4        0.03        0.60      1.07 o 
  -5  -2   4        0.03        0.47      0.76 o 
  -5  -2   4        0.03        1.16      0.72 o 
  -6  -2   4       39.42       48.10      4.76 o 
   6   2  -4       41.25       44.61      4.65 o 
  -6  -2   4       41.25       45.93      4.81 o 
   6  -1   5       69.23       73.11      5.79 o 
  -6   1  -5       69.23       70.83      5.86 o 
  -6   1  -5       57.25       54.65      4.83 o 
   6  -1   5       57.25       55.99      4.87 o 
   5  -1   5       31.85       34.33      3.64 o 
  -5   1  -5       31.85       33.63      3.36 o 
   5  -1   5       29.33       31.11      3.43 o 
  -5   1  -5       29.33       30.85      3.31 o 
  -4   1  -5      279.50      253.20      8.25 o 
  -4   1  -5      279.50      259.84      8.90 o 
   4  -1   5      279.50      264.25      8.87 o 
   4  -1   5      292.47      293.97      9.13 o 
   4  -1   5      292.47      278.36      9.49 o 
  -4   1  -5      292.47      263.39      8.70 o 
  -3   1  -5        5.46        6.81      1.43 o 
   3  -1   5        5.46        5.61      1.64 o 
   3  -1   5       69.26       73.39      4.14 o 
   3  -1   5       69.26       69.41      4.53 o 
  -3   1  -5       69.26       69.95      4.53 o 
  -2   1  -5      545.81      541.81      5.23 o 
  -2   1  -5      545.81      519.40     11.55 o 
   2  -1   5      545.81      554.02      9.82 o 
   2  -1   5      545.81      524.06     10.73 o 
   2  -1   5      498.00      479.23     10.34 o 
  -2   1  -5      498.00      485.17     10.38 o 
   2  -1   5      498.00      476.72      8.17 o 
  -2   1  -5      498.00      512.04      7.85 o 
  -1   1  -5        1.67        2.36      1.03 o 
   1  -1   5        1.67        3.49      0.91 o 
   1  -1   5        1.67        2.50      1.01 o 
   1  -1   5        1.60        3.44      0.71 o 
   1  -1   5        1.60        2.50      1.16 o 
  -1   1  -5        1.60        3.64      1.02 o 
  -1   1  -5        1.60        2.58      0.93 o 
   0   1  -5      235.74      240.37      5.74 o 
   0   1  -5      235.74      232.35      6.78 o 
   0  -1   5      235.74      238.48      5.85 o 
   0  -1   5      235.74      246.97      6.98 o 
  -1  -1   5       65.66       65.08      3.51 o 
  -1  -1   5       65.66       64.62      3.68 o 
   1   1  -5       62.75       59.40      3.81 o 
   1   1  -5       62.75       63.91      3.03 o 
   1   1  -5      207.44      208.45      5.92 o 
   1   1  -5      207.44      209.15      6.28 o 
   2   1  -5      144.70      114.61      5.31 o 
   2   1  -5      144.70      136.22      4.30 o 
  -2  -1   5      144.70      142.72      5.35 o 
  -2  -1   5      144.70      138.29      5.61 o 
   2   1  -5      138.28      141.79      4.33 o 
  -2  -1   5      138.28      147.91      4.42 o 
   2   1  -5      138.28      146.17      6.42 o 
  -2  -1   5      138.28      141.42      6.08 o 
   3   1  -5      187.03      167.17      7.14 o 
  -3  -1   5      121.81      120.33      5.51 o 
  -3  -1   5      121.81      116.84      5.53 o 
   4   1  -5       11.94       10.51      2.23 o 
   4   1  -5       11.19       11.98      2.54 o 
  -4  -1   5       11.19       12.84      2.11 o 
  -4  -1   5       11.71       13.42      2.44 o 
  -4  -1   5       11.71       10.84      2.29 o 
  -5  -1   5       31.69       33.43      3.34 o 
   5   1  -5       31.69       33.09      3.69 o 
  -5  -1   5       31.69       32.52      3.74 o 
  -5  -1   5       33.17       36.87      3.93 o 
  -5  -1   5       33.17       30.97      3.53 o 
   5   1  -5       33.17       31.89      3.73 o 
   6   0   6       49.72       47.19      4.46 o 
  -5   0  -6        1.93        3.35      1.51 o 
  -5   0  -6        1.93        2.95      1.35 o 
   5   0   6        1.93        4.04      1.63 o 
   5   0   6        2.02        2.70      1.31 o 
  -5   0  -6        2.02        3.83      1.48 o 
   5   0   6        2.02        3.76      1.38 o 
  -4   0  -6       17.97       19.12      2.81 o 
   4   0   6       17.97       17.01      2.69 o 
   4   0   6       17.97       18.70      2.32 o 
   4   0   6       17.18       16.63      2.60 o 
  -4   0  -6       17.18       16.57      2.59 o 
   3   0   6       97.90       99.17      5.30 o 
  -3   0  -6       97.90       92.21      5.30 o 
   3   0   6       97.90      109.17      4.74 o 
  -2   0  -6        7.93        8.84      1.91 o 
  -2   0  -6        7.93        8.66      0.98 o 
   2   0   6        7.93        8.24      1.79 o 
   2   0   6        7.93        9.67      1.38 o 
  -2   0  -6        7.58        7.96      1.66 o 
   2   0   6        7.58        7.66      1.35 o 
  -2   0  -6        7.58        8.89      1.22 o 
   2   0   6        7.58        8.91      1.82 o 
  -1   0  -6      737.75      781.56     11.61 o 
  -1   0  -6      737.75      755.79     12.10 o 
   1   0   6      737.75      727.67     12.72 o 
   1   0   6      737.75      761.58     10.63 o 
  -1   0  -6      771.99      813.81     10.11 o 
   1   0   6      771.99      800.96     13.36 o 
   1   0   6      771.99      848.31     10.37 o 
  -1   0  -6      771.99      770.36     13.63 o 
   0   0  -6      124.19      126.58      4.54 o 
   0   0   6      124.19      120.78      3.72 o 
   0   0   6      124.19      127.49      5.41 o 
   0   0  -6      124.19      124.07      5.17 o 
   1   0  -6      141.97      146.16      4.41 o 
  -1   0   6      141.97      139.34      5.80 o 
  -1   0   6      141.97      136.48      4.19 o 
   1   0  -6      141.97      140.47      6.02 o 
   1   0  -6      148.56      137.65      5.30 o 
   1   0  -6      148.56      135.10      5.02 o 
  -1   0   6      148.56      142.60      5.85 o 
  -1   0   6      148.56      142.28      4.69 o 
   2   0  -6        4.68        3.64      1.49 o 
  -2   0   6        4.68        5.31      1.12 o 
  -2   0   6        4.68        5.43      1.66 o 
   2   0  -6        4.90        6.04      1.17 o 
  -2   0   6        4.90        4.44      1.17 o 
  -2   0   6        4.90        5.10      1.66 o 
   2   0  -6        4.90        5.80      1.56 o 
   3   0  -6      641.78      623.63     14.01 o 
  -3   0   6      641.78      599.48     13.39 o 
  -3   0   6      641.78      618.59     12.06 o 
   4   0  -6        5.89        7.23      2.03 o 
  -4   0   6        5.89        8.13      1.95 o 
  -4   0   6        5.89        8.20      2.19 o 
  -4   0   6        5.63        6.13      1.64 o 
  -4   0   6        5.63        7.52      2.29 o 
   4   0  -6        5.63        6.64      2.16 o 
   5   0  -6       69.17       83.54      6.01 o 
  -5   0   6       69.17       74.71      5.20 o 
  -5   0   6       69.17       70.53      5.63 o 
  -5   0   6       72.38       74.99      5.64 o 
  -5   0   6       72.38       76.48      5.40 o 
   5   0  -6       72.38       68.53      5.40 o 
   6   1   7        8.22        9.55      2.38 o 
   6   1   7        8.22        9.74      2.70 o 
   6   1   7       49.62       53.66      4.73 o 
  -5  -1  -7       53.48       48.29      4.34 o 
   5   1   7       53.48       58.10      4.84 o 
   5   1   7       53.48       59.44      4.44 o 
  -5  -1  -7       51.11       44.50      4.30 o 
   5   1   7       51.11       49.01      4.18 o 
   5   1   7       51.11       48.01      4.42 o 
   4   1   7        0.24        0.89      0.73 o 
  -4  -1  -7        0.24        0.14      0.82 o 
   4   1   7        0.23        0.13      0.82 o 
   4   1   7        0.23        0.60      1.01 o 
   4   1   7       11.43       10.56      2.10 o 
   3   1   7       65.22       62.57      4.01 o 
   3   1   7       65.22       65.49      4.22 o 
   3   1   7      184.65      193.24      7.65 o 
   3   1   7      184.65      183.13      5.97 o 
  -3  -1  -7      184.65      192.69      8.08 o 
   2   1   7       10.96       11.70      1.27 o 
  -2  -1  -7       10.96        9.13      2.06 o 
   2   1   7       10.96       12.91      2.20 o 
  -2  -1  -7       10.96       12.23      1.37 o 
   2   1   7       10.47       11.60      2.09 o 
   2   1   7       10.47       10.92      1.74 o 
  -2  -1  -7       10.47       11.37      1.49 o 
  -2  -1  -7       10.47        8.74      1.89 o 
   1   1   7      176.32      195.45      4.30 o 
   1   1   7      176.32      206.18      7.28 o 
  -1  -1  -7      176.32      181.15      5.56 o 
  -1  -1  -7      176.32      177.54      6.94 o 
   1   1   7      168.50      162.33      6.19 o 
   1   1   7      168.50      154.36      5.51 o 
   0  -1  -7       35.22       33.89      3.05 o 
   0   1   7       35.22       36.13      3.41 o 
   0  -1  -7       35.22       34.51      2.72 o 
   0  -1  -7       33.53       31.23      2.78 o 
   0   1   7       35.09       39.10      1.75 o 
   1  -1  -7       67.04       61.93      3.67 o 
  -1   1   7       67.04       56.60      4.07 o 
  -1   1   7       67.04       70.22      2.88 o 
   1  -1  -7       67.04       59.01      3.75 o 
   1  -1  -7       64.07       64.27      4.30 o 
  -1   1   7       64.07       61.79      4.12 o 
   1  -1  -7       64.07       65.24      2.92 o 
  -1   1   7       64.07       60.49      3.20 o 
  -2   1   7        0.34        0.71      0.54 o 
  -2   1   7        0.34        0.01      0.94 o 
   2  -1  -7        0.34        1.37      0.94 o 
   2  -1  -7       17.84       18.96      2.02 o 
  -3   1   7       36.57       41.52      3.95 o 
  -3   1   7       36.57       45.46      3.19 o 
   3  -1  -7      271.84      269.80      9.45 o 
  -4   1   7       31.07       32.15      3.22 o 
   4  -1  -7       31.07       34.75      3.84 o 
  -4   1   7       31.07       30.74      3.99 o 
   4  -1  -7       32.51       28.69      3.46 o 
  -4   1   7       32.51       38.69      3.41 o 
  -4   1   7       32.51       35.32      3.88 o 
  -5   1   7        9.46       12.54      2.90 o 
   5  -1  -7       23.40       24.75      3.35 o 
  -5   1   7        9.04       10.14      2.34 o 
  -6  -2  -8       16.66       19.56      3.47 o 
   6   2   8       16.66       18.28      3.55 o 
  -6  -2  -8       17.43       18.64      3.09 o 
   6   2   8       17.43       20.50      3.60 o 
  -5  -2  -8        3.27        2.17      1.33 o 
   5   2   8        3.27        2.33      1.06 o 
  -5  -2  -8        3.13        2.14      1.29 o 
   5   2   8        3.13        2.60      1.35 o 
   5   2   8        3.13        3.45      1.62 o 
  -4  -2  -8       13.76       13.17      2.56 o 
   4   2   8       13.76       14.04      2.27 o 
  -3  -2  -8        7.03        6.24      1.98 o 
   3   2   8        7.03        6.48      1.83 o 
   3   2   8        6.72        8.84      1.93 o 
   3   2   8        6.72        6.68      1.80 o 
  -3  -2  -8        6.72        7.87      2.07 o 
   2   2   8       48.16       50.58      3.84 o 
  -2  -2  -8       48.16       50.74      3.11 o 
   2   2   8       48.16       38.65      3.27 o 
  -2  -2  -8       48.16       47.21      3.70 o 
   2   2   8       50.39       47.22      3.88 o 
  -2  -2  -8       50.39       57.40      3.29 o 
  -2  -2  -8       50.39       45.49      3.94 o 
  -1  -2  -8      418.00      409.64     11.13 o 
  -1  -2  -8      418.00      403.08      9.16 o 
   1   2   8      418.00      401.35     10.82 o 
   0  -2  -8      155.31      148.29      5.89 o 
   0  -2  -8      155.31      142.87      6.26 o 
   0   2   8      155.31      145.29      6.52 o 
   0  -2  -8      148.42      149.88      6.42 o 
   0  -2  -8      148.42      152.58      5.29 o 
   0   2   8      148.42      143.64      5.63 o 
   0   2   8      148.42      136.67      5.80 o 
  -1   2   8       18.68       19.53      2.62 o 
  -1   2   8       18.68       15.73      2.08 o 
   1  -2  -8       18.68       19.05      2.78 o 
  -1   2   8       19.55       18.44      2.80 o 
   1  -2  -8       19.55       19.39      2.57 o 
   1  -2  -8       19.55       18.51      2.25 o 
   2  -2  -8      277.12      277.59      9.35 o 
  -2   2   8      277.12      267.73      9.68 o 
   2  -2  -8      277.12      278.46      7.68 o 
  -3   2   8       20.57       19.58      3.11 o 
   3  -2  -8       20.57       17.91      3.14 o 
   3  -2  -8       21.53       20.21      3.11 o 
  -3   2   8       21.53       15.42      2.97 o 
  -4   2   8       84.68       83.46      6.14 o 
   4  -2  -8       84.68       77.93      5.67 o 
  -4   2   8       80.93       75.05      5.89 o 
   4  -2  -8       80.93       82.93      6.20 o 
  -4   2   8       80.93       74.61      5.09 o 
  -5   2   8        5.29        5.89      2.06 o 
   5  -2  -8        5.29        8.13      2.17 o 
   5   3   9        0.43        0.74      1.20 o 
  -5  -3  -9        0.43        1.18      1.27 o 
  -5  -3  -9        0.45        2.39      1.37 o 
   5   3   9      128.38      134.25      7.88 o 
   4   3   9       35.52       38.55      3.87 o 
  -4  -3  -9       35.52       38.71      4.39 o 
   3   3   9        0.02        2.24      0.99 o 
  -3  -3  -9        0.02       -0.04      0.83 o 
   3   3   9        0.02        0.58      1.00 o 
  -3  -3  -9        0.02       -0.15      1.00 o 
   3   3   9        0.02        0.48      0.70 o 
   2   3   9      103.84       88.54      5.53 o 
   2   3   9      103.84       94.67      4.92 o 
   2   3   9      108.66      104.75      6.03 o 
  -2  -3  -9      108.66      104.57      4.98 o 
   1   3   9       57.81       58.04      4.51 o 
  -1  -3  -9       57.81       53.72      3.78 o 
   0  -3  -9        9.53       10.18      2.05 o 
   0   3   9        9.53        8.95      2.17 o 
   0  -3  -9        9.11       10.63      2.20 o 
   0  -3  -9        9.11       10.22      1.62 o 
   0   3   9        9.11        9.70      1.98 o 
   0   3   9        9.11       10.78      2.02 o 
   1  -3  -9       80.07       73.34      4.87 o 
  -1   3   9       80.07       71.52      5.16 o 
  -1   3   9       76.52       83.06      5.01 o 
   1  -3  -9       76.52       92.82      5.74 o 
  -1   3   9       76.52       79.98      4.64 o 
  -2   3   9       40.74       35.83      4.09 o 
   2  -3  -9       40.74       36.93      3.82 o 
  -3   3   9       36.14       34.13      3.38 o 
   3  -3  -9       36.14       33.56      3.98 o 
  -3   3   9       36.14       36.37      3.90 o 
   3  -3  -9       37.82       31.64      3.80 o 
  -3   3   9       37.82       34.97      4.24 o 
   4  -3  -9        6.66        8.69      2.53 o 
  -4   3   9        6.66        6.89      2.35 o 
   4  -3  -9        6.37        8.00      2.48 o 
  -4   3   9        6.37        5.49      1.83 o 
  -4  -4 -10        0.56        1.70      1.32 o 
   4   4  10        0.56        1.33      1.21 o 
  -4  -4 -10        0.59        1.00      1.26 o 
   4   4  10        0.59        1.04      1.05 o 
  -3  -4 -10       42.73       43.52      4.31 o 
   3   4  10       42.73       40.60      4.30 o 
   3   4  10       44.72       48.17      4.36 o 
  -2  -4 -10       11.50       13.73      2.10 o 
   2   4  10       11.50       12.41      2.30 o 
   1   4  10       59.30       60.44      4.74 o 
  -1  -4 -10       59.30       62.51      4.37 o 
  -1  -4 -10       56.67       58.89      4.09 o 
  -1  -4 -10       56.67       58.76      4.35 o 
   1   4  10       56.67       51.57      4.31 o 
   0  -4 -10        7.18        8.62      2.25 o 
   0   4  10        7.18        8.68      1.93 o 
   0   4  10        7.18        7.65      2.11 o 
   0   4  10        7.51        7.74      2.18 o 
   0  -4 -10        7.51       11.70      2.35 o 
  -1   4  10      209.84      223.86      9.48 o 
   1  -4 -10      209.84      209.24      8.93 o 
  -2   4  10        5.07        7.20      1.95 o 
  -2   4  10        5.07        5.87      1.95 o 
   2  -4 -10        5.07        5.13      1.84 o 
  -2   4  10        5.30        7.87      2.41 o 
   2  -4 -10        5.30        5.35      2.01 o 
  -3   4  10       22.62       28.80      3.80 o 
  -3   4  10       22.62       24.12      3.01 o 
   3  -4 -10       22.62       28.92      4.20 o 
   3  -4 -10       23.67       26.78      3.99 o 
  -3   4  10       23.67       28.50      4.15 o 
   3   5  11        5.73        6.70      1.94 o 
  -3  -5 -11        5.48        4.74      1.97 o 
   3   5  11        5.48        6.11      2.14 o 
   2   5  11        9.49       12.92      2.42 o 
  -2  -5 -11        9.49       13.80      2.26 o 
   1   5  11       14.49       13.88      2.90 o 
   1   5  11       14.49       13.84      2.85 o 
  -1  -5 -11       14.49       11.76      2.39 o 
  -1  -5 -11       13.85       14.99      2.68 o 
   1   5  11       13.85       14.25      2.84 o 
   0   5  11       11.33       12.38      2.60 o 
   0  -5 -11       11.33       12.03      2.68 o 
   0   5  11       11.85       12.74      2.59 o 
   0   5  11       11.85       12.97      2.79 o 
   0  -5 -11       11.85       10.26      2.41 o 
  -1   5  11       73.35       68.80      5.59 o 
   1  -5 -11       73.35       67.28      5.36 o 
   2  -5 -11       13.74       12.82      2.92 o 
  -2   5  11       13.74       16.39      3.35 o 
   2  -5 -11       13.13       13.47      3.08 o 
  -2   5  11       13.13       18.45      3.11 o 
  -2  -6 -12       39.04       39.16      3.97 o 
   2   6  12       39.04       41.61      4.26 o 
   2   6  12       37.30       36.04      4.28 o 
   1   6  12        3.60        4.72      1.81 o 
  -1  -6 -12        3.60        5.69      1.76 o 
  -1  -6 -12        3.77        4.84      1.64 o 
   1   6  12        3.77        4.50      1.81 o 
   1   6  12        3.77        4.81      1.72 o 
   0  -6 -12       13.62       20.79      3.21 o 
   0   6  12       13.62       17.91      3.15 o 
  -2  10   3       17.78       18.50      3.46 o 
   2 -10  -3       17.78       24.56      3.57 o 
   2 -10  -3       16.99       24.78      3.77 o 
  -1  10   3       39.89       41.24      4.65 o 
   1 -10  -3       39.89       45.93      4.10 o 
   0 -10  -3       32.68       36.14      3.79 o 
   0  10   3       32.68       37.20      4.13 o 
   0 -10  -3       32.68       40.29      4.06 o 
   0  10   3       31.23       35.10      3.97 o 
   0 -10  -3       31.23       40.36      4.43 o 
   1  10   3       44.09       47.54      4.83 o 
  -1 -10  -3       44.09       45.00      4.85 o 
  -1 -10  -3       44.09       49.61      4.68 o 
   2  10   3       24.24       31.71      3.88 o 
  -2 -10  -3       24.24       27.59      3.89 o 
   3  -9  -2        0.45       -0.24      0.94 o 
  -3   9   2        0.47        0.91      1.08 o 
   3  -9  -2        0.47       -0.23      0.92 o 
  -2   9   2        8.52       12.65      2.48 o 
   2  -9  -2        8.52       11.79      2.50 o 
   1  -9  -2        0.48        0.92      1.12 o 
  -1   9   2        0.48        1.63      1.20 o 
   1  -9  -2        0.48        0.47      0.77 o 
   1  -9  -2        0.46        1.40      1.16 o 
  -1   9   2        0.46        1.30      1.02 o 
   0  -9  -2        5.13        4.23      1.82 o 
   0   9   2        5.13        6.37      2.03 o 
   0  -9  -2        5.37        6.24      1.80 o 
   0   9   2        5.37        6.39      2.03 o 
   0  -9  -2        5.37        7.41      2.26 o 
  -1  -9  -2       24.16       20.75      3.18 o 
   1   9   2       24.16       19.29      2.85 o 
  -2  -9  -2        0.75        1.91      1.49 o 
   2   9   2        0.75        0.07      0.96 o 
   2   9   2        0.75        1.13      1.00 o 
   2   9   2        0.71       -0.12      0.91 o 
  -2  -9  -2        0.71        0.59      0.89 o 
  -3  -9  -2        6.05        8.07      2.24 o 
   3   9   2        6.05        5.25      2.13 o 
  -3  -9  -2        6.33        7.90      2.54 o 
   3   9   2        6.33        6.70      2.26 o 
   3   9   2        6.33        5.44      1.75 o 
   4  -8  -1        0.12       -0.08      0.93 o 
  -4   8   1        0.12       -0.23      0.92 o 
   4  -8  -1        0.12        0.34      0.75 o 
  -3   8   1       23.64       27.03      3.27 o 
   3  -8  -1       23.64       30.54      3.64 o 
   3  -8  -1       22.59       25.43      2.96 o 
   2  -8  -1       13.82       13.91      2.83 o 
  -2   8   1       13.82       13.53      2.62 o 
   2  -8  -1        1.82        3.11      1.27 o 
   1  -8  -1       80.45       83.60      5.45 o 
  -1   8   1       80.45       74.94      5.10 o 
  -1   8   1       84.19       81.33      5.49 o 
   1  -8  -1       84.19       89.14      4.88 o 
   1  -8  -1       84.19       88.03      5.67 o 
   0  -8  -1       46.58       49.79      4.45 o 
   0   8   1       46.58       41.95      3.89 o 
   0  -8  -1       44.52       45.29      4.10 o 
   0   8   1       44.52       47.22      4.16 o 
   0  -8  -1       50.69       47.74      3.95 o 
  -1  -8  -1       92.36       96.03      6.35 o 
   1   8   1       92.36       99.18      5.89 o 
  -2  -8  -1        4.03        4.13      1.58 o 
   2   8   1        4.03        4.22      1.71 o 
   2   8   1        4.22        3.21      1.31 o 
   2   8   1        4.22        2.26      1.29 o 
  -2  -8  -1        4.22        3.03      1.82 o 
   3   8   1       40.29       40.16      4.33 o 
  -3  -8  -1       40.29       45.27      4.32 o 
   3   8   1       42.21       42.10      4.58 o 
   3   8   1       42.16       42.60      3.77 o 
  -3  -8  -1       42.16       43.09      4.83 o 
   4   8   1       11.00       16.01      3.25 o 
  -4  -8  -1       11.00        8.89      3.25 o 
  -5   7   0       22.02       21.72      3.33 o 
   5  -7   0       22.02       21.87      3.48 o 
  -5   7   0       23.04       26.48      3.62 o 
   5  -7   0       23.04       26.03      4.05 o 
  -4   7   0        0.07        0.74      0.78 o 
  -4   7   0        0.07        0.17      0.83 o 
   4  -7   0        0.07        0.79      1.15 o 
  -4   7   0        0.07       -0.15      0.59 o 
  -4   7   0        0.07        0.23      0.79 o 
   4  -7   0        0.07        0.26      0.74 o 
  -3   7   0      160.51      165.93      7.76 o 
   3  -7   0      160.51      157.66      7.75 o 
   2  -7   0       77.59       80.02      4.45 o 
   2  -7   0       77.59       76.83      4.72 o 
  -2   7   0       77.59       75.84      4.87 o 
  -2   7   0       81.19       71.39      5.03 o 
   2  -7   0       81.19       84.34      5.49 o 
  -1   7   0       93.02       98.65      5.74 o 
   1  -7   0       93.02      101.12      5.88 o 
   1  -7   0       93.02      104.15      4.77 o 
   1  -7   0       88.89       90.90      5.23 o 
   1  -7   0       88.89       95.36      4.44 o 
  -1   7   0       88.89       87.54      5.20 o 
   0   7   0      195.36      175.09      7.43 o 
   0  -7   0      195.36      195.48      8.13 o 
  -1  -7   0        3.44        8.26      2.33 o 
   1   7   0        3.44        5.99      1.68 o 
   1   7   0        3.44        6.78      1.77 o 
  -1  -7   0        3.29        7.05      1.99 o 
   1   7   0        3.29        5.57      1.73 o 
   2   7   0      149.59      128.88      6.18 o 
  -2  -7   0      149.59      135.31      7.41 o 
   2   7   0      149.59      135.13      6.68 o 
  -2  -7   0      142.96      139.24      7.05 o 
   2   7   0      142.96      151.32      7.52 o 
   3   7   0       14.70       15.75      2.73 o 
  -3  -7   0       14.70       15.85      3.31 o 
   3   7   0       14.70       13.92      2.06 o 
  -4  -7   0       45.28       51.24      4.54 o 
   4   7   0       45.28       47.13      4.46 o 
   4   7   0       47.38       49.43      4.79 o 
  -4  -7   0       47.38       43.97      4.88 o 
  -5   6  -1        1.36        2.72      1.33 o 
   5  -6   1        1.36        1.07      1.00 o 
  -5   6  -1        1.42        1.61      1.04 o 
   5  -6   1        1.42        1.62      1.51 o 
   4  -6   1      120.54      120.79      6.50 o 
  -4   6  -1      120.54      120.66      6.18 o 
  -4   6  -1      120.54      115.88      5.85 o 
  -4   6  -1      126.13      127.35      6.60 o 
  -4   6  -1      126.13      125.21      6.50 o 
   4  -6   1      126.13      119.12      6.87 o 
  -3   6  -1      222.86      235.85      7.87 o 
  -3   6  -1      222.86      238.82      8.82 o 
   3  -6   1      222.86      223.30      8.80 o 
   2  -6   1      175.12      164.49      6.25 o 
  -2   6  -1      175.12      163.40      6.87 o 
  -2   6  -1      175.12      168.39      5.43 o 
   2  -6   1      175.12      163.54      6.39 o 
  -2   6  -1      183.25      171.44      7.32 o 
   2  -6   1      183.25      176.71      7.53 o 
  -2   6  -1      183.25      185.32      6.01 o 
   1  -6   1        9.91       10.77      1.95 o 
   1  -6   1        9.91       10.82      1.76 o 
  -1   6  -1        9.91       10.58      2.01 o 
   1  -6   1       10.37       10.96      2.28 o 
   1  -6   1       10.37       11.68      1.44 o 
  -1   6  -1       10.37       10.05      2.09 o 
   0   6  -1      309.45      311.18      9.33 o 
   0  -6   1      309.45      329.20     10.27 o 
   0   6  -1      309.45      341.07      8.39 o 
  -1  -6   1       12.61       12.46      2.67 o 
   1   6  -1       12.61       10.42      1.90 o 
   1   6  -1       12.61       10.59      1.97 o 
  -1  -6   1       12.06       10.19      2.13 o 
   1   6  -1       12.06       10.29      2.09 o 
  -1  -6   1       12.06       12.10      1.73 o 
  -2  -6   1        5.91        7.33      1.55 o 
  -2  -6   1        5.91        7.25      1.93 o 
   2   6  -1        5.91        5.03      1.70 o 
  -2  -6   1        6.19        8.09      2.39 o 
   2   6  -1        6.19        8.34      1.70 o 
   2   6  -1       39.74       41.59      3.79 o 
   3   6  -1       33.53       36.16      2.99 o 
  -3  -6   1       33.53       35.49      4.27 o 
   3   6  -1       33.53       29.72      3.55 o 
   4   6  -1       55.28       53.63      4.86 o 
  -4  -6   1       55.28       56.32      5.24 o 
  -4  -6   1       52.83       54.99      4.56 o 
   4   6  -1       52.83       55.61      4.50 o 
   5   6  -1        0.54        2.00      1.16 o 
  -5  -6   1        0.54        2.06      1.04 o 
  -5  -6   1        0.57        1.46      1.47 o 
   5   6  -1        7.98        6.64      2.67 o 
   6  -5   2       13.65       13.94      3.08 o 
  -6   5  -2       13.65       17.57      3.18 o 
  -6   5  -2       14.28       18.06      3.36 o 
   6  -5   2       14.28       19.31      3.73 o 
   5  -5   2        0.01        0.87      0.96 o 
  -5   5  -2        0.01        1.22      1.04 o 
  -5   5  -2        0.01        0.01      0.63 o 
  -5   5  -2        0.02        0.86      0.82 o 
   5  -5   2        0.02       -0.26      1.02 o 
  -5   5  -2        0.02        0.70      0.82 o 
  -4   5  -2       65.27       66.29      4.72 o 
   4  -5   2       65.27       62.61      5.02 o 
  -4   5  -2       65.27       70.75      4.84 o 
   3  -5   2       24.83       25.05      2.16 o 
  -3   5  -2       24.83       27.17      2.85 o 
   3  -5   2       24.83       27.85      2.94 o 
  -3   5  -2       24.83       25.19      2.32 o 
  -3   5  -2       25.98       25.22      2.89 o 
  -3   5  -2       25.98       24.75      2.57 o 
   3  -5   2       25.98       29.42      3.25 o 
   2  -5   2       55.58       53.18      3.28 o 
  -2   5  -2       55.58       45.20      3.55 o 
  -2   5  -2       55.58       50.47      2.65 o 
   2  -5   2       55.58       52.75      3.68 o 
   2  -5   2       58.16       48.51      3.86 o 
  -2   5  -2       58.16       57.86      4.13 o 
  -1   5  -2       62.81       70.05      4.40 o 
   1  -5   2       62.81       66.27      4.50 o 
   0  -5   2       28.34       29.30      3.07 o 
   0   5  -2       28.34       24.52      2.47 o 
   0   5  -2       28.34       28.49      2.27 o 
   0  -5   2       27.09       27.07      2.65 o 
   0   5  -2       27.09       25.17      2.61 o 
   0  -5   2       27.09       25.54      2.42 o 
  -1  -5   2      124.12      106.58      5.70 o 
   1   5  -2      124.12      107.07      4.98 o 
   1   5  -2      124.12      105.76      4.81 o 
  -1  -5   2      118.62      100.96      4.60 o 
   1   5  -2      118.62      108.54      5.30 o 
  -1  -5   2      118.62      104.84      5.36 o 
   2   5  -2       29.57       22.75      2.68 o 
  -2  -5   2       29.57       23.71      3.31 o 
   2   5  -2       29.57       19.23      2.18 o 
  -3  -5   2       46.46       48.09      3.57 o 
  -3  -5   2       46.46       47.91      4.02 o 
   3   5  -2       46.46       50.73      3.91 o 
   3   5  -2       48.61       49.41      3.17 o 
  -3  -5   2       48.61       40.83      4.00 o 
   3   5  -2       48.61       48.50      4.11 o 
  -4  -5   2        0.22        0.93      0.66 o 
   4   5  -2        0.22        1.88      1.05 o 
  -4  -5   2        0.22        0.57      0.78 o 
   4   5  -2        0.23        0.03      1.03 o 
  -4  -5   2        0.23        0.82      1.02 o 
   5   5  -2       76.66       70.60      5.86 o 
  -5  -5   2       76.66       84.56      6.52 o 
  -6   4  -3       20.90       22.23      3.03 o 
  -6   4  -3       20.90       21.65      3.33 o 
   6  -4   3       20.90       19.90      3.49 o 
   6  -4   3       21.87       24.44      3.86 o 
  -6   4  -3       21.87       27.38      4.02 o 
  -5   4  -3       52.10       53.93      4.25 o 
   5  -4   3       52.10       53.64      4.63 o 
  -5   4  -3       52.10       49.78      4.10 o 
   5  -4   3       54.52       61.87      5.09 o 
  -5   4  -3       54.52       54.70      4.18 o 
  -5   4  -3       54.52       48.68      4.51 o 
  -4   4  -3       45.53       46.78      3.95 o 
  -4   4  -3       45.53       43.55      3.70 o 
   4  -4   3       45.53       44.79      4.08 o 
  -3   4  -3       70.77       73.94      4.60 o 
   3  -4   3       70.77       77.06      4.79 o 
  -3   4  -3       70.77       65.83      3.51 o 
  -3   4  -3       74.05       68.00      4.53 o 
   3  -4   3       74.05       79.81      4.89 o 
   3  -4   3       74.05       81.29      4.74 o 
   2  -4   3       15.91       18.12      2.41 o 
  -2   4  -3       15.91       16.54      1.44 o 
   2  -4   3       15.91       14.43      1.61 o 
  -2   4  -3       15.91       15.80      2.30 o 
  -2   4  -3       16.65       17.20      2.46 o 
   2  -4   3       16.65       18.17      2.06 o 
   2  -4   3       16.65       18.32      2.46 o 
  -1   4  -3      128.48      126.13      5.65 o 
   1  -4   3      128.48      126.10      4.35 o 
  -1   4  -3      128.48      129.22      3.68 o 
   1  -4   3      128.48      102.35      5.13 o 
   0   4  -3       25.12       23.90      2.43 o 
   0  -4   3       25.12       24.25      2.67 o 
   0   4  -3       25.12       23.96      1.89 o 
   0  -4   3       25.12       24.09      1.80 o 
   0  -4   3       24.00       23.17      2.40 o 
   0  -4   3       24.00       21.47      2.25 o 
   0   4  -3       24.00       22.36      2.34 o 
   1   4  -3      281.24      283.48      7.52 o 
  -1  -4   3      281.24      279.57      5.65 o 
   1   4  -3      281.24      274.13      7.58 o 
  -1  -4   3      281.24      292.30      8.95 o 
   1   4  -3      268.77      264.32      7.68 o 
  -1  -4   3      268.77      263.46      7.61 o 
  -1  -4   3      268.77      272.36      8.28 o 
   2   4  -3       86.27       86.41      4.83 o 
   2   4  -3       86.27       82.91      3.97 o 
  -2  -4   3       86.27       88.63      5.39 o 
   3   4  -3      124.92      123.51      5.46 o 
  -3  -4   3      124.92      118.28      5.73 o 
  -3  -4   3      124.92      122.98      6.26 o 
   3   4  -3      130.71      125.97      6.45 o 
  -3  -4   3      130.71      122.80      6.46 o 
   4   4  -3       23.90       25.68      3.58 o 
  -4  -4   3       23.90       25.62      3.53 o 
   4   4  -3       22.84       21.24      2.34 o 
  -4  -4   3       22.84       22.88      2.67 o 
  -5  -4   3       10.41       14.54      2.74 o 
   5   4  -3       10.41       10.67      2.37 o 
   6  -3   4        6.04        6.00      2.14 o 
  -6   3  -4        6.04        6.00      2.18 o 
  -6   3  -4        5.77        5.98      1.96 o 
   6  -3   4        5.77        4.87      2.03 o 
  -6   3  -4        5.77        5.47      1.69 o 
  -5   3  -4      113.36      113.75      6.05 o 
   5  -3   4      113.36      111.57      6.73 o 
  -5   3  -4      113.36      109.53      6.64 o 
  -5   3  -4       34.88       35.05      3.47 o 
  -4   3  -4        0.04        1.00      0.73 o 
  -4   3  -4        0.04        0.02      0.56 o 
   4  -3   4        0.04        0.49      0.78 o 
  -4   3  -4        3.86        6.20      1.90 o 
   4  -3   4        0.04        0.82      1.12 o 
   4  -3   4        0.04       -0.10      0.73 o 
  -3   3  -4        8.53        6.04      1.66 o 
   3  -3   4        8.53        8.35      1.97 o 
  -3   3  -4        8.53        7.38      1.40 o 
   3  -3   4        8.93        9.80      2.05 o 
  -3   3  -4        8.93        7.47      1.82 o 
   3  -3   4        8.93       10.36      2.12 o 
  -2   3  -4      330.33      320.63      6.11 o 
   2  -3   4      330.33      335.09      7.10 o 
  -2   3  -4      345.73      342.57      9.48 o 
   2  -3   4      345.73      339.86      8.39 o 
   2  -3   4      345.73      283.50      8.24 o 
   1  -3   4       21.01       25.23      2.57 o 
  -1   3  -4       21.01       26.86      2.56 o 
   1  -3   4       21.01       23.37      2.15 o 
   1  -3   4       21.98       24.22      2.15 o 
  -1   3  -4       21.98       25.88      2.56 o 
  -1   3  -4       21.98       22.77      1.47 o 
   0  -3   4       13.43       14.50      1.67 o 
   0  -3   4       13.43       13.37      2.02 o 
   0   3  -4       13.43       14.61      1.48 o 
   0   3  -4       13.43       15.21      2.11 o 
   0  -3   4       12.83       12.23      1.96 o 
   0   3  -4       12.83       12.76      1.87 o 
   0  -3   4       12.83       14.84      1.84 o 
   1   3  -4      141.63      138.63      5.28 o 
   1   3  -4      141.63      134.09      5.21 o 
  -1  -3   4      141.63      136.66      4.83 o 
  -1  -3   4      141.63      128.98      5.80 o 
  -2  -3   4      858.91      880.38     15.09 o 
  -2  -3   4      858.91      874.81     15.75 o 
   2   3  -4      858.91      846.73     12.95 o 
   2   3  -4      898.76      851.47     12.13 o 
  -2  -3   4      898.76      914.20     13.11 o 
  -2  -3   4      898.76      845.63     15.08 o 
   2   3  -4      907.04      915.32     15.29 o 
  -3  -3   4        7.34        6.97      1.92 o 
  -3  -3   4        7.34        7.96      1.64 o 
   3   3  -4        7.34        4.53      1.64 o 
   3   3  -4        7.01        7.21      1.44 o 
  -3  -3   4        7.01        6.17      1.66 o 
  -4  -3   4      131.46      138.38      5.96 o 
  -4  -3   4      139.85      146.60      7.51 o 
   4   3  -4      139.85      145.79      7.61 o 
   5   3  -4        0.28        0.30      1.01 o 
   5   3  -4        0.29        1.12      1.02 o 
  -5  -3   4        0.29        0.49      0.94 o 
  -6   2  -5       99.76       97.73      6.25 o 
  -6   2  -5       99.76       93.65      6.22 o 
   6  -2   5       99.76       89.51      6.38 o 
   6  -2   5      104.39      116.88      7.35 o 
  -6   2  -5      104.39      100.60      7.03 o 
   5  -2   5       86.15      101.95      6.31 o 
  -5   2  -5       86.15       99.24      5.71 o 
  -4   2  -5      139.00      132.11      5.83 o 
  -4   2  -5      139.00      132.96      6.50 o 
   4  -2   5      139.00      143.25      7.00 o 
  -4   2  -5      145.45      139.87      6.72 o 
   4  -2   5      145.45      151.28      7.25 o 
   4  -2   5      145.45      151.44      6.95 o 
  -3   2  -5       62.49       56.01      4.20 o 
   3  -2   5       62.49       57.22      4.10 o 
   3  -2   5       62.49       59.28      3.91 o 
   3  -2   5       59.72       54.74      4.15 o 
  -3   2  -5       59.72       49.02      3.14 o 
  -3   2  -5       59.72       47.44      3.72 o 
   2  -2   5      513.15      512.45     10.22 o 
   2  -2   5      513.15      504.10     10.86 o 
  -2   2  -5      513.15      497.30     11.73 o 
   1  -2   5       15.91       14.71      1.88 o 
   1  -2   5       15.91       15.55      2.07 o 
  -1   2  -5       15.91       13.37      2.10 o 
  -1   2  -5       15.91       14.74      1.21 o 
   1  -2   5       15.20       14.72      1.01 o 
  -1   2  -5       15.20       16.27      2.01 o 
   1  -2   5       15.20       15.33      1.64 o 
   1  -2   5       15.20       14.36      2.17 o 
   0   2  -5       61.22       60.57      3.49 o 
   0  -2   5       61.22       54.78      3.67 o 
   0   2  -5       64.07       57.73      3.64 o 
   0  -2   5       64.07       60.18      3.45 o 
   0   2  -5       64.07       58.67      2.94 o 
   0  -2   5       64.07       65.57      3.60 o 
   1   2  -5      125.03      113.22      4.72 o 
   1   2  -5      125.03      114.65      4.79 o 
  -1  -2   5      125.03      117.30      4.93 o 
  -1  -2   5      125.03      111.55      5.10 o 
  -2  -2   5       16.11       14.00      2.28 o 
   2   2  -5       16.11       16.90      1.75 o 
   2   2  -5       16.11       14.08      2.38 o 
  -2  -2   5       16.86       13.65      2.15 o 
  -2  -2   5       16.86       16.54      2.29 o 
   2   2  -5       16.86       16.27      1.68 o 
   2   2  -5       16.86       15.21      2.30 o 
   3   2  -5        0.41        0.13      0.98 o 
  -3  -2   5        0.41        1.65      0.92 o 
  -3  -2   5        0.43        0.81      0.85 o 
   3   2  -5        0.43        0.74      1.01 o 
  -3  -2   5        0.43        0.38      0.74 o 
  -4  -2   5       13.36       14.33      2.32 o 
   4   2  -5       13.36       15.62      2.71 o 
  -4  -2   5       13.36       14.98      2.53 o 
   5   2  -5       48.31       43.97      4.51 o 
  -5  -2   5       48.31       51.35      4.68 o 
  -5  -2   5       48.31       51.10      4.27 o 
   5   2  -5       46.16       49.69      4.76 o 
  -5  -2   5       46.16       40.82      4.21 o 
  -6   1  -6       18.41       18.61      3.16 o 
   6  -1   6       18.41       19.53      3.36 o 
   6  -1   6       20.11       22.16      3.39 o 
   5  -1   6       10.47       10.31      2.52 o 
  -5   1  -6       10.47        9.89      2.21 o 
   5  -1   6       67.26       63.91      4.91 o 
  -5   1  -6       67.26       62.81      4.76 o 
   4  -1   6       86.72       85.80      5.08 o 
  -4   1  -6       86.72       79.12      5.16 o 
   4  -1   6       86.72       83.72      5.55 o 
   4  -1   6       82.88       77.34      5.21 o 
  -4   1  -6       82.88       67.25      4.82 o 
   3  -1   6       77.05       74.93      4.08 o 
   3  -1   6       77.05       75.18      4.84 o 
  -3   1  -6      446.80      468.31     12.27 o 
   3  -1   6      446.80      453.18     10.51 o 
   3  -1   6      446.80      442.24     11.53 o 
   2  -1   6      182.77      180.01      5.21 o 
   2  -1   6      182.77      175.36      6.86 o 
  -2   1  -6      182.77      169.09      6.55 o 
  -2   1  -6      212.12      206.37      7.92 o 
   2  -1   6      212.12      212.49      6.33 o 
   2  -1   6      212.12      214.66      7.52 o 
   1  -1   6      278.54      215.69      7.46 o 
  -1   1  -6      278.54      251.11      7.39 o 
   1  -1   6      278.54      255.86      5.46 o 
  -1   1  -6      278.54      268.44      7.17 o 
  -1   1  -6      291.47      276.69      5.73 o 
   1  -1   6      291.47      276.10      6.62 o 
   1  -1   6      291.47      269.06      8.04 o 
   0  -1   6       33.67       32.15      3.12 o 
   0  -1   6       33.67       32.54      2.56 o 
   0   1  -6       33.67       37.39      2.55 o 
   1   1  -6       50.95       51.06      3.80 o 
   1   1  -6       50.95       49.45      2.94 o 
  -1  -1   6       53.32       49.34      3.62 o 
  -1  -1   6       53.32       50.10      3.23 o 
   1   1  -6      221.81      218.17      6.66 o 
   1   1  -6      221.81      225.56      7.01 o 
   2   1  -6      237.79      228.65      7.95 o 
   2   1  -6      237.79      224.13      6.24 o 
  -2  -1   6      237.79      232.42      7.89 o 
  -2  -1   6      237.79      220.55      7.08 o 
   2   1  -6      227.25      209.36      8.23 o 
  -2  -1   6      227.25      209.92      7.96 o 
  -2  -1   6      227.25      222.63      5.56 o 
   2   1  -6      227.25      217.30      5.76 o 
  -3  -1   6       76.13       75.95      4.86 o 
  -3  -1   6       76.13       78.61      4.68 o 
   3   1  -6       99.93       93.87      5.67 o 
   4   1  -6       10.68       10.52      2.59 o 
  -4  -1   6       11.18        9.53      2.26 o 
  -4  -1   6       11.18       12.64      2.42 o 
   4   1  -6       24.31       24.89      3.43 o 
   5   1  -6       42.65       46.41      4.63 o 
  -5  -1   6       42.65       43.34      4.49 o 
   5   1  -6       44.62       42.13      4.44 o 
  -5  -1   6       44.62       47.09      4.39 o 
  -5  -1   6       44.62       43.68      4.22 o 
   6   0   7       24.94       30.38      3.82 o 
   6   0   7       24.94       30.24      3.59 o 
   5   0   7       88.81       84.27      5.76 o 
   5   0   7       88.81       85.00      5.78 o 
  -5   0  -7       88.81       82.86      5.78 o 
   5   0   7       92.93      101.97      6.04 o 
  -5   0  -7       92.93       87.55      5.92 o 
   5   0   7       92.93       89.88      6.17 o 
   4   0   7        1.19        1.25      0.98 o 
   4   0   7        1.19        1.95      0.98 o 
  -4   0  -7        1.19        1.38      1.15 o 
   4   0   7        1.14        3.04      1.57 o 
   4   0   7        1.14        1.07      1.00 o 
  -4   0  -7        1.14        2.22      1.07 o 
   3   0   7      631.21      638.13     11.95 o 
   3   0   7      631.21      647.47     14.48 o 
  -3   0  -7      631.21      643.31     14.81 o 
  -2   0  -7       17.76       16.83      1.72 o 
   2   0   7       17.76       17.85      2.61 o 
   2   0   7       17.76       17.56      1.91 o 
  -2   0  -7       17.76       13.75      2.24 o 
   2   0   7       18.58       18.10      2.68 o 
  -2   0  -7       18.58       16.08      2.63 o 
   1   0   7      206.63      212.54      5.37 o 
  -1   0  -7      206.63      192.78      7.41 o 
   1   0   7      206.63      206.93      7.47 o 
  -1   0  -7      206.63      203.64      5.60 o 
  -1   0  -7      197.46      199.21      6.52 o 
   1   0   7      197.46      186.24      5.49 o 
  -1   0  -7      197.46      190.94      6.58 o 
   1   0   7      197.46      183.07      7.01 o 
   0   0   7      111.50      112.24      3.78 o 
   0   0  -7      111.50      117.80      4.79 o 
   0   0   7      111.50      116.41      5.65 o 
   0   0  -7      111.50      112.06      5.34 o 
  -1   0   7       64.16       62.09      4.30 o 
   1   0  -7       64.16       68.73      4.53 o 
   1   0  -7       64.16       62.96      3.20 o 
  -1   0   7       64.16       62.92      2.95 o 
  -1   0   7       67.14       69.21      3.40 o 
   1   0  -7       67.14       64.72      3.88 o 
  -1   0   7       67.14       62.09      4.32 o 
   1   0  -7       67.14       61.87      3.89 o 
  -2   0   7       73.85       65.08      4.63 o 
  -2   0   7       73.85       78.97      4.02 o 
   2   0  -7       73.85       71.64      3.67 o 
   2   0  -7       73.85       75.24      4.64 o 
  -2   0   7       70.57       70.01      4.94 o 
   2   0  -7       70.57       76.81      5.15 o 
   3   0  -7       76.62       70.10      5.04 o 
  -3   0   7       76.62       78.48      4.50 o 
  -3   0   7       76.62       74.63      5.16 o 
  -4   0   7        5.08        8.46      2.54 o 
   4   0  -7        5.08        6.50      2.28 o 
  -4   0   7        5.31        8.46      2.35 o 
   4   0  -7        5.31        6.37      2.13 o 
  -4   0   7        5.31        7.34      1.84 o 
   5   0  -7        0.03        0.50      0.82 o 
  -5   0   7        0.03        0.49      0.89 o 
  -5   0   7        0.03       -0.05      1.04 o 
  -5   0   7        0.03       -0.02      0.90 o 
   5   0  -7        0.03        1.72      1.41 o 
   5   1   8        0.25        1.00      0.90 o 
  -5  -1  -8        0.25        0.83      1.06 o 
  -5  -1  -8        0.23        0.15      0.83 o 
   5   1   8        0.23       -0.25      1.00 o 
   5   1   8        0.23        0.27      1.09 o 
  -4  -1  -8       13.74       11.68      2.67 o 
   4   1   8       13.13       15.04      2.56 o 
   4   1   8       13.13       16.64      2.75 o 
   4   1   8       24.43       25.83      3.17 o 
   3   1   8       23.80       23.44      3.03 o 
   3   1   8       23.80       25.52      2.75 o 
  -3  -1  -8       97.66      104.74      6.41 o 
   3   1   8       97.66       94.75      5.73 o 
   2   1   8      210.05      204.62      7.07 o 
   2   1   8      210.05      205.60      7.74 o 
  -2  -1  -8      210.05      212.79      7.87 o 
  -2  -1  -8      210.05      221.61      6.52 o 
  -2  -1  -8      219.80      207.17      8.49 o 
   2   1   8      219.80      214.73      8.35 o 
  -1  -1  -8        1.86        1.58      1.01 o 
  -1  -1  -8        1.86        2.37      0.88 o 
   1   1   8        1.78        3.14      1.07 o 
   1   1   8        1.78        2.55      1.31 o 
   0  -1  -8      190.00      187.54      7.14 o 
   0   1   8      190.00      184.28      5.78 o 
   0  -1  -8      202.37      199.51      7.54 o 
   0  -1  -8      202.37      177.41      6.35 o 
   0   1   8      202.37      196.78      7.83 o 
  -1   1   8        4.07        3.94      1.07 o 
   1  -1  -8        4.07        5.84      1.80 o 
  -1   1   8        4.07        4.36      1.66 o 
   1  -1  -8        4.26        3.34      1.24 o 
   1  -1  -8        4.26        3.08      1.35 o 
  -1   1   8        4.26        3.22      1.61 o 
  -2   1   8      387.13      308.82      8.17 o 
   2  -1  -8      405.10      383.30     11.00 o 
  -2   1   8      405.10      376.89     11.54 o 
   3  -1  -8       10.81       12.41      2.75 o 
  -3   1   8       11.31       12.48      2.79 o 
   3  -1  -8       11.92       14.49      2.72 o 
   4  -1  -8      113.02      107.35      6.97 o 
  -4   1   8      113.02      109.72      7.03 o 
   4  -1  -8      108.01      115.85      7.32 o 
  -4   1   8      108.01      109.39      7.17 o 
   5   2   9        3.27        5.11      1.82 o 
  -5  -2  -9        3.27        4.33      1.82 o 
  -5  -2  -9        3.13        4.70      2.06 o 
   5   2   9        3.13        4.35      1.51 o 
   5   2   9        3.13        6.28      1.99 o 
  -4  -2  -9       18.17       19.01      3.18 o 
   4   2   9       18.17       17.29      2.68 o 
  -3  -2  -9        0.57        0.47      1.00 o 
   3   2   9        0.57        1.12      1.02 o 
   3   2   9        0.57        0.72      0.89 o 
   3   2   9        0.59        0.60      0.85 o 
  -3  -2  -9        0.59        0.97      1.15 o 
  -2  -2  -9      183.59      182.71      7.58 o 
   2   2   9      183.59      170.54      7.14 o 
  -2  -2  -9      183.59      184.65      6.41 o 
   2   2   9      183.59      175.94      7.30 o 
   2   2   9      192.11      176.29      7.93 o 
  -2  -2  -9      192.11      182.83      8.37 o 
  -2  -2  -9      192.11      191.69      6.33 o 
  -1  -2  -9       26.36       27.09      3.15 o 
   1   2   9       26.36       25.25      3.08 o 
  -1  -2  -9       26.36       27.64      2.65 o 
   0  -2  -9       82.58       90.78      4.37 o 
   0  -2  -9       82.58       82.34      5.10 o 
   0   2   9       82.58       79.24      4.85 o 
   0   2   9       82.58       82.75      4.46 o 
   0   2   9       86.41       91.01      5.65 o 
   0  -2  -9       86.41       86.71      4.82 o 
   0  -2  -9       86.41       83.88      5.20 o 
   1  -2  -9       15.49       13.56      2.23 o 
  -1   2   9       15.49       15.68      2.88 o 
   1  -2  -9       15.49       17.30      2.59 o 
  -1   2   9       14.80       15.11      2.58 o 
   1  -2  -9       14.80       15.09      2.72 o 
  -1   2   9       14.80       16.69      2.04 o 
   2  -2  -9       15.31       12.94      2.40 o 
  -2   2   9       15.31       13.59      2.85 o 
  -3   2   9       36.36       35.76      4.19 o 
   3  -2  -9       36.36       34.84      3.97 o 
   3  -2  -9       34.75       39.80      4.41 o 
  -3   2   9       34.75       33.69      3.97 o 
  -4   2   9        0.01        1.02      0.69 o 
  -4   2   9        0.01        1.51      1.48 o 
   4  -2  -9        0.01        0.49      1.16 o 
  -4   2   9        0.01        0.40      1.24 o 
   4  -2  -9        0.01        0.69      1.14 o 
  -4  -3 -10        0.22        2.55      2.15 o 
   4   3  10        0.22        1.33      1.42 o 
  -3  -3 -10       22.69       27.26      3.71 o 
   3   3  10       22.69       27.35      3.40 o 
  -3  -3 -10       23.74       32.70      4.06 o 
   3   3  10       23.74       28.36      3.40 o 
   2   3  10        6.74       10.37      2.01 o 
   2   3  10        6.74        8.42      2.15 o 
  -2  -3 -10        6.74        7.36      2.07 o 
   2   3  10        7.05        9.28      2.37 o 
  -2  -3 -10        7.05       10.15      1.82 o 
  -2  -3 -10        7.05        7.14      2.17 o 
  -1  -3 -10      143.08      150.18      6.59 o 
  -1  -3 -10      143.08      151.27      7.63 o 
   1   3  10      143.08      145.45      7.40 o 
   0  -3 -10       26.03       25.79      2.96 o 
   0   3  10       26.03       26.85      3.31 o 
   0  -3 -10       26.03       23.70      2.94 o 
   0   3  10       24.88       21.74      2.96 o 
   0   3  10       24.88       23.48      2.68 o 
   0  -3 -10       24.88       26.06      3.05 o 
  -1   3  10      137.77      132.44      6.19 o 
  -1   3  10      137.77      134.85      6.74 o 
   1  -3 -10      137.77      134.92      7.27 o 
   1  -3 -10      144.16      143.80      6.84 o 
  -1   3  10      144.16      143.08      7.63 o 
   1  -3 -10      144.16      147.69      7.19 o 
  -2   3  10       35.04       28.66      4.18 o 
   2  -3 -10       35.04       34.79      4.02 o 
  -3   3  10       44.23       42.57      4.36 o 
   3  -3 -10       44.23       47.76      4.88 o 
  -3   3  10       44.23       40.19      3.74 o 
  -3   3  10       46.28       41.63      4.67 o 
   3  -3 -10       46.28       45.12      4.63 o 
  -4  -4 -11        0.06        1.26      1.38 o 
   4   4  11        0.06        1.13      0.98 o 
   4   4  11        0.05        0.13      1.16 o 
  -4  -4 -11        0.05       -0.16      1.07 o 
  -3  -4 -11       15.21       13.42      2.89 o 
   3   4  11       15.21       10.80      2.72 o 
   3   4  11       15.91       15.05      3.01 o 
  -3  -4 -11       15.91       15.61      3.38 o 
  -2  -4 -11       34.01       38.75      3.43 o 
  -2  -4 -11       34.01       35.52      4.08 o 
   2   4  11       34.01       38.99      4.10 o 
  -1  -4 -11       18.40       17.91      2.70 o 
   1   4  11       18.40       21.83      3.34 o 
  -1  -4 -11       18.40       15.42      2.98 o 
   1   4  11       17.58       19.55      2.98 o 
  -1  -4 -11       17.58       19.58      2.98 o 
   0  -4 -11        8.34       11.32      2.60 o 
   0   4  11        8.34        8.57      2.08 o 
   0  -4 -11        8.73       10.58      2.34 o 
   0   4  11        8.73        8.55      2.46 o 
   0  -4 -11        8.73       10.91      2.43 o 
   1  -4 -11       10.08       12.62      2.21 o 
   1  -4 -11       10.08       11.64      2.43 o 
  -1   4  11       10.08       11.11      2.56 o 
   2  -4 -11       34.33       30.73      3.80 o 
  -2   4  11       34.33       35.80      4.28 o 
  -2   4  11       32.81       32.50      3.68 o 
  -2   4  11       32.81       29.56      3.23 o 
   2  -4 -11       32.81       37.30      4.19 o 
   2   5  12       30.12       31.42      3.87 o 
  -2  -5 -12       30.12       35.88      3.47 o 
   1   5  12        0.41        0.71      1.03 o 
  -1  -5 -12        0.41        1.06      1.01 o 
   1   5  12        0.40        0.96      1.06 o 
  -1  -5 -12        0.40       -0.19      0.78 o 
   0   5  12       22.64       24.60      3.80 o 
   0  -5 -12       22.64       24.79      3.56 o 
   0  -5 -12       21.63       26.79      3.88 o 
   0   5  12       21.63       25.83      3.53 o 
   1  -5 -12       39.71       41.11      4.42 o 
   1  -5 -12       39.71       44.98      3.82 o 
  -1   5  12       39.71       41.96      4.64 o 
   1 -10  -2       25.50       32.39      3.99 o 
  -1  10   2       25.50       30.12      4.06 o 
   1 -10  -2        0.45        2.59      1.57 o 
   0  10   2       43.56       47.20      4.76 o 
   0 -10  -2       43.56       41.40      4.01 o 
   0 -10  -2       43.56       48.21      4.73 o 
   0  10   2       41.63       39.48      4.22 o 
   0 -10  -2       41.63       46.40      4.77 o 
   1  10   2        7.29        7.77      2.29 o 
  -1 -10  -2        7.29       13.93      3.39 o 
  -1 -10  -2        7.29        5.51      2.13 o 
  -1 -10  -2        1.27        0.59      1.27 o 
  -3   9   1        8.39       13.16      2.60 o 
   3  -9  -1        8.39        9.99      2.40 o 
   3  -9  -1        8.78       12.66      2.94 o 
  -3   9   1        8.78       14.71      3.05 o 
   2  -9  -1        1.04        1.81      1.62 o 
  -2   9   1        1.04        0.71      1.40 o 
   1  -9  -1       74.38       80.00      5.87 o 
  -1   9   1       74.38       70.61      5.60 o 
   1  -9  -1       71.08       70.27      5.36 o 
  -1   9   1       71.08       63.45      5.05 o 
   0   9   1       13.43       10.93      2.52 o 
   0  -9  -1       13.43       15.04      3.05 o 
   0  -9  -1       14.05       16.61      2.63 o 
   0   9   1       14.05       18.03      3.18 o 
   0  -9  -1       14.05       17.01      3.18 o 
   1   9   1       45.60       50.80      4.54 o 
  -1  -9  -1       45.60       49.70      4.86 o 
   2   9   1        6.67        5.45      1.79 o 
  -2  -9  -1        6.67        5.30      2.20 o 
   2   9   1        6.67        6.55      2.11 o 
   2   9   1        6.38        6.02      2.17 o 
  -2  -9  -1        6.38        9.46      2.56 o 
  -3  -9  -1       64.45       63.44      5.89 o 
   3   9   1       64.45       63.93      4.90 o 
   3   9   1       64.45       61.32      5.40 o 
  -3  -9  -1       61.60       61.15      5.36 o 
   3   9   1       61.60       64.09      5.77 o 
  -4   8   0        3.02        4.83      1.33 o 
   4  -8   0        3.02        2.67      1.31 o 
   4  -8   0        3.16        4.30      1.90 o 
  -4   8   0        3.16        4.00      1.73 o 
   3  -8   0       25.32       30.30      3.07 o 
   3  -8   0       25.32       24.71      2.88 o 
   3  -8   0       26.50       33.49      3.93 o 
  -3   8   0       26.50       22.66      3.49 o 
   2  -8   0        3.43        3.30      1.48 o 
   2  -8   0       17.20       17.58      3.14 o 
  -2   8   0       17.20       16.37      2.90 o 
   1  -8   0       16.15       15.60      3.01 o 
  -1   8   0       16.15       19.87      3.20 o 
   1  -8   0       15.43       17.93      2.90 o 
  -1   8   0       15.43       14.83      2.65 o 
   0  -8   0        7.84        9.84      2.39 o 
   0   8   0        7.84        8.54      2.21 o 
   0   8   0       52.55       50.49      4.44 o 
   0  -8   0        8.20       12.46      2.83 o 
  -1  -8   0        7.04        5.10      2.72 o 
   1   8   0        7.04        6.02      1.81 o 
   1   8   0        7.04        9.14      2.18 o 
   2   8   0       15.53       15.91      3.08 o 
  -2  -8   0       15.53       17.09      3.11 o 
  -2  -8   0       16.25       21.33      3.73 o 
   2   8   0       16.25       19.30      3.07 o 
   2   8   0       16.25       18.13      2.79 o 
   3   8   0       12.80       12.37      2.87 o 
   3   8   0       12.80       13.97      2.34 o 
  -3  -8   0        9.80       10.31      2.52 o 
   3   8   0        9.80       11.30      2.76 o 
  -3  -8   0       10.26       10.85      3.12 o 
   4   8   0       31.15       35.05      4.37 o 
  -4  -8   0       31.15       32.17      4.93 o 
  -4   7  -1       39.91       39.14      3.97 o 
  -4   7  -1       39.91       38.84      3.39 o 
   4  -7   1       39.91       38.91      4.28 o 
   4  -7   1       38.14       40.31      3.96 o 
  -4   7  -1       38.14       35.80      3.58 o 
  -3   7  -1       28.57       30.24      3.49 o 
   3  -7   1       28.57       29.67      3.75 o 
  -2   7  -1       62.66       60.96      4.80 o 
   2  -7   1       62.66       65.91      5.07 o 
  -2   7  -1       59.89       57.90      4.44 o 
   2  -7   1       59.89       65.50      4.24 o 
   2  -7   1       59.89       62.84      4.34 o 
   1  -7   1       53.18       53.70      4.56 o 
  -1   7  -1       53.18       51.56      4.34 o 
   1  -7   1       50.82       50.57      3.58 o 
   1  -7   1       50.82       44.58      3.78 o 
  -1   7  -1       50.82       44.47      3.88 o 
   0   7  -1      250.99      250.79      9.19 o 
   0  -7   1      250.99      258.78      9.70 o 
  -1  -7   1        1.78        1.07      1.01 o 
   1   7  -1        1.78       -0.01      0.78 o 
   1   7  -1        1.86        1.22      1.00 o 
   1   7  -1        1.86        1.30      0.80 o 
  -1  -7   1        1.86        1.42      1.57 o 
   2   7  -1       16.71       22.76      3.12 o 
   2   7  -1       16.71       21.89      2.63 o 
  -2  -7   1       16.71       21.76      3.64 o 
   2   7  -1       15.96       21.41      3.13 o 
  -2  -7   1       15.96       21.80      3.27 o 
   3   7  -1        0.99        3.85      1.26 o 
   3   7  -1        0.99        1.65      1.55 o 
  -3  -7   1        0.99        3.09      2.35 o 
  -4  -7   1       37.76       42.37      4.26 o 
   4   7  -1       37.76       38.01      4.04 o 
  -4  -7   1       39.51       36.71      4.95 o 
   4   7  -1       39.51       34.98      4.15 o 
  -5   6  -2        0.68        1.22      1.05 o 
   5  -6   2        0.68        1.80      1.15 o 
  -5   6  -2        0.72        1.22      1.07 o 
  -5   6  -2        0.72        2.09      1.06 o 
   5  -6   2        0.72        1.37      1.31 o 
  -4   6  -2       83.73       85.04      5.49 o 
   4  -6   2       83.73       85.73      5.73 o 
  -4   6  -2       87.61       85.46      5.41 o 
   4  -6   2       87.61       87.51      6.09 o 
  -4   6  -2       87.61       85.02      5.58 o 
  -3   6  -2      114.82      112.59      5.58 o 
  -3   6  -2      114.82      103.95      6.08 o 
   3  -6   2      114.82      113.21      6.57 o 
  -2   6  -2       43.22       46.26      3.04 o 
  -2   6  -2       43.22       42.74      3.86 o 
   2  -6   2       43.22       43.64      4.02 o 
   2  -6   2       41.30       42.38      3.27 o 
   2  -6   2       41.30       42.26      3.47 o 
  -2   6  -2       41.30       36.52      3.44 o 
   1  -6   2      139.35      122.63      5.75 o 
  -1   6  -2      139.35      117.91      5.98 o 
   1  -6   2      139.35      124.15      5.60 o 
   1  -6   2      145.82      142.26      6.87 o 
  -1   6  -2      163.61      150.53      6.99 o 
   0   6  -2      190.60      212.42      6.66 o 
   0   6  -2      190.60      201.12      7.83 o 
   0  -6   2      190.60      204.36      8.54 o 
   1   6  -2       98.77       94.55      5.42 o 
  -1  -6   2       98.77       86.96      4.58 o 
  -1  -6   2       98.77       87.64      5.33 o 
   1   6  -2      103.35       77.58      4.70 o 
   1   6  -2      103.35       86.94      4.72 o 
  -1  -6   2      103.35       93.77      5.89 o 
   2   6  -2      222.55      198.52      8.01 o 
  -2  -6   2       17.48       15.34      3.05 o 
   2   6  -2       17.48       13.94      2.17 o 
  -2  -6   2       16.71       16.21      2.24 o 
  -2  -6   2       16.71       14.34      2.64 o 
   2   6  -2       16.71       15.72      2.65 o 
  -3  -6   2       94.56       82.17      6.37 o 
   3   6  -2       94.56       92.06      6.00 o 
   3   6  -2       94.56       99.24      4.85 o 
   4   6  -2        0.38        0.84      0.93 o 
  -4  -6   2        0.38        1.16      1.04 o 
  -4  -6   2        0.39        0.69      1.03 o 
   4   6  -2        0.39       -0.03      1.11 o 
  -5   5  -3       88.24       91.19      5.82 o 
   5  -5   3       88.24       94.86      6.59 o 
  -5   5  -3       88.24       92.98      6.25 o 
   5  -5   3       84.33       77.03      5.76 o 
  -5   5  -3       84.33       76.99      5.34 o 
   4  -5   3       17.54       15.94      2.67 o 
  -4   5  -3       17.54       18.41      2.59 o 
  -4   5  -3       17.54       18.04      2.76 o 
  -3   5  -3      109.34      112.86      6.23 o 
   3  -5   3      109.34      109.06      6.04 o 
   3  -5   3      104.49      105.16      5.87 o 
  -3   5  -3      104.49      107.70      6.02 o 
   2  -5   3       63.85       57.54      4.06 o 
   2  -5   3       63.85       60.13      3.59 o 
  -2   5  -3       63.85       57.44      4.20 o 
   2  -5   3       66.81       65.26      4.61 o 
   2  -5   3       66.81       61.89      3.74 o 
  -2   5  -3       66.81       66.89      4.71 o 
   1  -5   3      192.26      188.55      5.63 o 
   1  -5   3      192.26      199.42      7.79 o 
  -1   5  -3      192.26      189.59      7.55 o 
   0   5  -3      124.73      122.60      5.85 o 
   0  -5   3        1.03        3.51      1.57 o 
   0   5  -3        1.03        1.76      0.74 o 
   0  -5   3        0.99        1.19      0.86 o 
   0   5  -3        0.99        1.78      1.05 o 
   0  -5   3        0.99        1.87      1.08 o 
   1   5  -3      103.39       99.25      5.25 o 
  -1  -5   3      103.39      103.85      5.13 o 
  -1  -5   3      103.39      102.72      5.52 o 
   1   5  -3      108.19      106.69      5.18 o 
   1   5  -3      108.19      101.07      4.79 o 
  -1  -5   3      108.19      102.73      5.89 o 
   2   5  -3      197.07      190.79      7.52 o 
   2   5  -3      197.07      197.53      6.85 o 
  -2  -5   3      197.07      172.81      8.11 o 
  -3  -5   3       97.80       99.33      5.41 o 
  -3  -5   3       97.80       98.49      6.01 o 
   3   5  -3       97.80       94.76      5.34 o 
   3   5  -3      102.34       95.70      5.85 o 
  -3  -5   3      102.34       95.09      6.24 o 
  -4  -5   3        0.01        0.36      1.06 o 
   4   5  -3        0.01       -0.16      1.01 o 
   4   5  -3        0.01        1.15      0.83 o 
  -4  -5   3        0.01       -0.17      0.67 o 
  -4  -5   3        0.01       -0.17      0.67 o 
   5   5  -3        4.41        4.94      2.18 o 
  -5  -5   3        4.41        5.08      2.39 o 
  -5   4  -4       22.17       26.52      3.07 o 
   5  -4   4       22.17       26.12      3.77 o 
  -5   4  -4       22.17       24.52      3.53 o 
  -5   4  -4       21.19       24.89      2.78 o 
  -5   4  -4       21.19       21.32      3.10 o 
   5  -4   4       21.19       19.75      3.31 o 
   4  -4   4        8.24        7.38      1.84 o 
  -4   4  -4        8.24        5.95      1.78 o 
  -3   4  -4       10.25        8.77      2.04 o 
   3  -4   4       10.25       11.32      2.36 o 
  -3   4  -4       10.72       11.51      2.32 o 
   3  -4   4       10.72       10.36      2.17 o 
   3  -4   4       10.72        9.89      2.19 o 
   2  -4   4       18.63       19.94      2.26 o 
   2  -4   4       18.63       20.40      2.70 o 
  -2   4  -4       18.63       18.76      2.76 o 
  -2   4  -4       17.80       14.55      2.38 o 
   2  -4   4       17.80       17.74      1.87 o 
   2  -4   4       17.80       16.39      2.54 o 
  -1   4  -4       36.63       37.27      3.33 o 
   1  -4   4       36.63       35.71      2.63 o 
   1  -4   4       36.63       34.64      3.26 o 
   0   4  -4       10.13        8.13      1.82 o 
   0  -4   4       10.13        8.16      1.37 o 
   0  -4   4       10.13        8.54      2.01 o 
   0   4  -4       10.13        8.65      1.35 o 
   0  -4   4        9.68        8.05      1.86 o 
   0  -4   4        9.68        8.80      1.83 o 
   0   4  -4        9.68        6.51      1.66 o 
  -1  -4   4        0.01        0.50      0.87 o 
  -1  -4   4        0.01        0.43      0.74 o 
   1   4  -4        0.01        0.63      0.75 o 
   1   4  -4        0.01        0.80      0.67 o 
  -1  -4   4        0.01        1.15      0.70 o 
  -1  -4   4        0.01        1.25      1.20 o 
   1   4  -4        0.01        0.55      0.60 o 
  -2  -4   4      356.87      318.40     10.46 o 
   2   4  -4      356.87      348.21      9.96 o 
   2   4  -4      356.87      352.16      8.60 o 
   3   4  -4       23.53       21.92      3.12 o 
  -3  -4   4       23.53       25.50      3.44 o 
  -3  -4   4       22.48       22.28      2.95 o 
   3   4  -4       22.48       25.22      2.54 o 
  -3  -4   4       22.48       25.46      3.06 o 
   4   4  -4      144.75      142.28      7.81 o 
  -4  -4   4      144.75      147.51      7.95 o 
  -4  -4   4      138.33      143.62      7.21 o 
   5   4  -4        2.12        3.80      2.06 o 
  -5  -4   4        2.12        3.99      2.02 o 
  -6   3  -5       17.77       20.79      3.12 o 
  -6   3  -5       17.77       19.65      3.21 o 
   6  -3   5       17.77       21.42      3.74 o 
  -6   3  -5       18.60       24.29      3.93 o 
   6  -3   5       18.60       22.38      3.70 o 
   5  -3   5        2.42        1.80      1.62 o 
  -5   3  -5        2.42        2.45      1.67 o 
  -5   3  -5        1.28        3.29      1.21 o 
  -4   3  -5       77.35       82.51      5.42 o 
   4  -3   5       69.98       63.61      4.99 o 
  -4   3  -5       69.98       64.10      3.95 o 
  -4   3  -5       69.98       66.80      4.83 o 
   4  -3   5       73.23       78.44      5.27 o 
  -3   3  -5       63.36       64.18      4.52 o 
   3  -3   5       63.36       56.93      4.41 o 
   3  -3   5       66.30       65.90      4.55 o 
  -3   3  -5       66.30       68.58      4.76 o 
   3  -3   5       66.30       65.36      4.36 o 
   2  -3   5      136.63      133.16      5.87 o 
   2  -3   5      136.63      129.32      5.84 o 
  -2   3  -5      136.63      136.33      6.51 o 
   2  -3   5       71.56       64.99      3.29 o 
  -1   3  -5       29.92       30.50      2.90 o 
   1  -3   5       29.92       29.82      3.03 o 
   1  -3   5       29.92       30.35      2.52 o 
   1  -3   5       31.31       30.51      2.64 o 
   1  -3   5       31.31       29.96      2.78 o 
  -1   3  -5       31.48       31.63      3.11 o 
   0   3  -5      179.44      189.38      6.92 o 
   0  -3   5      179.44      166.13      6.43 o 
   0  -3   5      179.44      182.91      6.06 o 
   0   3  -5      179.44      190.68      5.57 o 
   0  -3   5      171.48      172.55      6.84 o 
   0   3  -5      171.48      172.93      6.45 o 
   0  -3   5      171.48      178.78      6.55 o 
   1   3  -5      114.58      113.38      5.14 o 
  -1  -3   5      114.58      109.30      4.85 o 
  -1  -3   5      114.58      100.41      5.42 o 
   1   3  -5      114.58      111.75      5.20 o 
   2   3  -5      246.30      241.04      8.42 o 
   2   3  -5      246.30      236.92      6.86 o 
  -2  -3   5      130.46      133.13      5.55 o 
  -2  -3   5      130.46      126.44      6.35 o 
  -2  -3   5      124.67      118.91      6.04 o 
   2   3  -5      124.67       99.22      4.68 o 
  -3  -3   5       15.01       14.58      2.60 o 
   3   3  -5       15.01       12.58      2.52 o 
  -3  -3   5       15.01       16.61      2.32 o 
  -3  -3   5       14.34       14.45      2.56 o 
   3   3  -5       14.34       16.12      2.89 o 
   3   3  -5       14.34       16.18      1.83 o 
   4   3  -5       35.44       38.19      4.27 o 
  -4  -3   5       35.44       39.42      4.08 o 
  -5  -3   5      133.88      131.58      7.89 o 
   5   3  -5      133.88      133.80      8.18 o 
   5   3  -5      127.94      144.00      8.36 o 
  -6   2  -6        7.64        8.74      2.24 o 
   6  -2   6        7.64        7.54      2.39 o 
  -6   2  -6        7.64        8.04      2.20 o 
   6  -2   6        8.00       11.60      2.73 o 
   5  -2   6       10.20       11.96      2.26 o 
  -5   2  -6       10.20       12.81      2.32 o 
  -4   2  -6       60.75       56.61      3.80 o 
   4  -2   6       60.75       57.55      4.74 o 
  -4   2  -6       60.75       61.71      4.69 o 
   4  -2   6       63.57       54.23      4.65 o 
  -4   2  -6       63.57       52.69      4.48 o 
   4  -2   6       63.57       66.00      4.68 o 
  -3   2  -6      120.48      110.94      6.24 o 
   3  -2   6      120.48      110.64      5.85 o 
   3  -2   6      120.48      113.56      5.56 o 
  -3   2  -6      115.14      111.90      6.00 o 
   3  -2   6      115.14      104.77      5.93 o 
  -2   2  -6       45.02       44.03      3.82 o 
   2  -2   6       45.02       41.19      3.47 o 
   2  -2   6       45.02       34.09      2.81 o 
  -1   2  -6      157.38      149.13      6.09 o 
   1  -2   6      157.38      134.93      6.30 o 
  -1   2  -6      157.38      147.39      5.68 o 
   1  -2   6      164.68      144.65      5.98 o 
  -1   2  -6      164.68      161.66      4.36 o 
   1  -2   6      164.68      163.26      5.71 o 
  -1   2  -6      164.68      155.18      6.73 o 
   0  -2   6       10.20        7.85      1.73 o 
   0  -2   6       10.20       11.00      1.84 o 
   0   2  -6       10.20        9.69      1.88 o 
   0   2  -6       10.20        9.49      1.48 o 
   0   2  -6        9.75        7.98      1.75 o 
   0   2  -6        9.75        6.24      1.52 o 
   0  -2   6        9.75        4.96      1.64 o 
   1   2  -6      435.49      421.40      9.84 o 
   1   2  -6      435.49      413.93      9.83 o 
  -1  -2   6      435.49      433.71     10.16 o 
  -1  -2   6      435.49      423.34     10.00 o 
  -2  -2   6        5.35        8.35      2.06 o 
   2   2  -6        5.35        8.26      1.51 o 
   2   2  -6        5.35        7.30      2.06 o 
  -2  -2   6        5.60        7.53      1.83 o 
   2   2  -6        5.60        6.19      1.35 o 
  -2  -2   6        5.60        6.97      1.87 o 
   2   2  -6        5.60        6.51      1.80 o 
  -3  -2   6      141.32      128.89      6.26 o 
  -3  -2   6      141.32      137.06      6.62 o 
   3   2  -6      141.32      133.87      6.94 o 
   3   2  -6      135.06      132.04      7.32 o 
  -3  -2   6      135.06      138.34      7.10 o 
  -4  -2   6       17.42       19.96      2.70 o 
   4   2  -6       17.42       18.72      3.12 o 
  -4  -2   6       17.42       20.96      2.93 o 
   5   2  -6       50.57       52.89      5.18 o 
  -5  -2   6       50.57       52.57      4.99 o 
   5   2  -6       52.92       56.10      5.43 o 
  -5  -2   6       52.92       54.74      4.97 o 
   5  -1   7       65.58       69.29      5.51 o 
   5  -1   7      125.13      124.54      7.87 o 
   5  -1   7      125.13      134.63      7.14 o 
  -5   1  -7      125.13      122.22      7.06 o 
   4  -1   7        4.22        3.81      1.89 o 
  -4   1  -7        4.22        3.75      1.59 o 
   4  -1   7        4.22        5.10      1.61 o 
   4  -1   7        4.03        2.46      1.31 o 
   4  -1   7        4.03        3.86      1.77 o 
  -4   1  -7        4.03        3.15      1.45 o 
   3  -1   7      281.13      281.21      9.81 o 
   3  -1   7      281.13      299.62      8.74 o 
  -3   1  -7      281.13      286.73     10.26 o 
   3  -1   7      235.26      234.55      8.85 o 
   3  -1   7      235.26      235.45      7.19 o 
   2  -1   7       18.64       20.86      3.04 o 
  -2   1  -7       18.64       19.66      2.77 o 
  -2   1  -7       17.50       14.28      2.36 o 
   2  -1   7       17.50       16.58      2.73 o 
   2  -1   7       17.50       16.39      1.66 o 
   2  -1   7       18.31       18.68      1.97 o 
  -1   1  -7       93.24       86.23      4.66 o 
   1  -1   7       93.24       85.82      5.16 o 
  -1   1  -7       93.24       92.99      4.67 o 
   1  -1   7       97.56       95.49      5.30 o 
  -1   1  -7       97.56       92.94      5.29 o 
  -1   1  -7       97.56       98.35      3.77 o 
   1  -1   7       97.56       98.62      4.18 o 
   0   1  -7      193.71      199.21      6.37 o 
   0  -1   7      193.71      192.22      7.47 o 
   1   1  -7       31.64       32.64      2.56 o 
  -1  -1   7       31.64       30.00      3.22 o 
   1   1  -7       31.64       29.65      3.14 o 
  -1  -1   7       33.11       31.20      3.12 o 
  -1  -1   7       33.11       36.10      2.83 o 
   1   1  -7       34.88       31.25      3.08 o 
   1   1  -7       34.88       31.77      2.92 o 
   2   1  -7        0.18        0.32      0.47 o 
   2   1  -7        0.18       -0.09      0.82 o 
  -2  -1   7        0.18        0.96      0.94 o 
  -2  -1   7        0.18        0.74      1.05 o 
   2   1  -7        0.17        1.77      1.07 o 
  -3  -1   7       49.50       47.63      4.40 o 
   3   1  -7       49.50       48.02      4.40 o 
  -3  -1   7       49.12       46.13      3.77 o 
   4   1  -7        3.95        6.22      2.12 o 
  -4  -1   7        4.14        6.30      1.82 o 
  -4  -1   7        4.14        6.61      1.96 o 
   4   1  -7       45.27       42.55      4.56 o 
  -5  -1   7       27.36       29.00      3.46 o 
  -5  -1   7       27.36       31.76      3.80 o 
   5   1  -7       27.36       27.15      4.16 o 
   5   1  -7       26.14       36.55      4.79 o 
  -5  -1   7       26.14       33.41      4.50 o 
   5   0   8       10.53       13.00      2.37 o 
  -5   0  -8       10.53        9.56      2.55 o 
   5   0   8       10.53        6.66      2.10 o 
   5   0   8       10.06       10.61      2.51 o 
  -5   0  -8       10.06        8.46      2.28 o 
   5   0   8       10.06        9.90      2.55 o 
   4   0   8       20.59       26.80      2.94 o 
  -4   0  -8       20.59       20.86      3.26 o 
   4   0   8       20.59       24.05      3.36 o 
   4   0   8       21.54       24.56      2.56 o 
   4   0   8       21.54       21.70      3.42 o 
  -4   0  -8       21.54       24.50      3.62 o 
   3   0   8       73.99       65.87      5.10 o 
   3   0   8       73.99       69.92      3.95 o 
  -3   0  -8       73.99       73.64      5.41 o 
  -2   0  -8       85.23       84.94      4.07 o 
   2   0   8       85.23       80.07      5.25 o 
   2   0   8       85.23       85.27      4.30 o 
  -2   0  -8       85.23       79.03      4.88 o 
   2   0   8       89.18       87.05      5.62 o 
  -2   0  -8       89.18       84.42      5.49 o 
  -1   0  -8        0.90        1.15      0.71 o 
  -1   0  -8        0.90        0.47      0.76 o 
   1   0   8        0.90        1.09      1.14 o 
  -1   0  -8        0.86        1.50      1.02 o 
   1   0   8        0.86        1.05      1.17 o 
   1   0   8        0.86        1.37      0.62 o 
  -1   0  -8        0.86        0.80      0.78 o 
   0   0  -8      113.77      109.83      5.68 o 
   0   0   8      113.77      116.66      6.08 o 
   0   0  -8      113.77      112.01      4.98 o 
  -1   0   8      126.24      124.12      6.50 o 
   1   0  -8      126.24      126.60      6.52 o 
   1   0  -8      126.24      140.62      5.18 o 
   1   0  -8      132.10      124.45      5.84 o 
  -1   0   8      132.10      120.74      6.29 o 
   1   0  -8      132.10      133.39      5.99 o 
   2   0  -8       41.22       43.18      4.11 o 
  -2   0   8       41.22       43.04      4.27 o 
  -2   0   8       43.13       41.16      3.95 o 
   2   0  -8       43.13       41.16      3.73 o 
  -3   0   8       17.47       18.63      2.96 o 
   3   0  -8       17.47       17.56      2.78 o 
  -4   0   8       62.45       55.90      5.04 o 
   4   0  -8       62.45       63.43      5.38 o 
  -4   0   8       59.68       60.42      5.52 o 
   4   0  -8       59.68       64.68      5.84 o 
  -5  -1  -9        0.32        0.91      1.27 o 
   5   1   9        0.32        0.75      1.05 o 
   5   1   9        0.30        1.87      1.26 o 
   5   1   9        0.30        0.72      1.10 o 
  -5  -1  -9        0.30        1.46      1.11 o 
   4   1   9       41.14       43.77      4.11 o 
   4   1   9       41.14       36.74      3.66 o 
  -4  -1  -9       43.05       42.81      4.52 o 
   4   1   9       47.00       45.32      4.44 o 
  -3  -1  -9       47.34       52.58      4.89 o 
   3   1   9       47.34       47.91      4.37 o 
   3   1   9        0.38        2.30      1.08 o 
   2   1   9      134.86      122.75      6.39 o 
  -2  -1  -9      134.86      128.70      6.41 o 
   2   1   9      134.86      123.87      5.82 o 
  -2  -1  -9      141.11      126.73      7.10 o 
   2   1   9      141.11      137.44      7.19 o 
   1   1   9        8.52        9.17      2.38 o 
  -1  -1  -9        8.52        7.52      2.08 o 
  -1  -1  -9        8.52        7.88      1.55 o 
   1   1   9        8.15        8.49      1.59 o 
  -1  -1  -9        8.15        8.00      1.87 o 
   1   1   9        8.15        7.93      2.02 o 
   0  -1  -9      367.37      371.59      9.73 o 
   0  -1  -9      367.37      386.34     11.16 o 
   1  -1  -9       71.07       66.07      4.87 o 
  -1   1   9       71.07       67.32      5.03 o 
  -1   1   9       74.37       67.36      5.07 o 
   1  -1  -9       74.37       65.56      4.50 o 
   1  -1  -9       74.37       67.12      4.40 o 
  -2   1   9       13.85       16.50      3.06 o 
   3  -1  -9        3.40        4.44      1.88 o 
  -3   1   9        3.56        4.01      1.92 o 
   3  -1  -9        4.77        6.71      2.23 o 
  -4   1   9        5.28        5.54      2.30 o 
   4  -1  -9        5.28        7.16      2.38 o 
  -4   1   9        5.53        5.24      2.10 o 
   4  -1  -9        5.53        4.76      2.14 o 
   4   2  10       55.93       59.99      5.22 o 
  -4  -2 -10       55.93       59.50      5.53 o 
   3   2  10       86.36       82.78      5.95 o 
  -3  -2 -10       86.36       91.17      6.64 o 
  -3  -2 -10       82.53       84.36      5.88 o 
   3   2  10       82.53       91.51      5.84 o 
   3   2  10       82.53       92.53      5.73 o 
   2   2  10        1.63        1.90      1.22 o 
   2   2  10        1.63        1.75      1.12 o 
  -2  -2 -10        1.63        2.06      1.27 o 
  -2  -2 -10        1.71        1.77      1.18 o 
   2   2  10        1.71        0.93      1.14 o 
  -1  -2 -10       96.90       92.41      6.04 o 
   1   2  10       96.90       94.66      6.07 o 
  -1  -2 -10       96.90       94.84      5.00 o 
   0  -2 -10        0.82        1.10      0.92 o 
   0   2  10        0.82        2.72      1.68 o 
   0  -2 -10        0.82        1.19      0.93 o 
   0   2  10        0.78        1.66      1.24 o 
   0  -2 -10        0.78        1.08      0.89 o 
   0   2  10        0.78        2.43      0.96 o 
  -1   2  10      394.80      379.85     12.48 o 
   1  -2 -10      394.80      384.18     11.40 o 
   1  -2 -10      394.80      371.34     11.08 o 
   1  -2 -10      377.29      371.06     12.29 o 
  -1   2  10      377.29      388.68     11.98 o 
  -2   2  10      141.03      147.05      8.20 o 
   2  -2 -10      141.03      148.84      7.71 o 
   3  -2 -10       64.89       73.66      6.21 o 
  -3   2  10       64.89       70.37      5.82 o 
   3  -2 -10       67.91       71.73      5.75 o 
  -3   2  10       67.91       69.91      6.06 o 
   4   3  11        3.13        2.77      1.69 o 
  -4  -3 -11        3.13        4.37      2.54 o 
   3   3  11       55.61       52.95      4.92 o 
  -3  -3 -11       55.61       47.78      5.03 o 
  -3  -3 -11       53.15       50.37      4.81 o 
   3   3  11       53.15       51.24      4.72 o 
  -2  -3 -11        0.10       -0.19      0.74 o 
   2   3  11        0.10        0.19      0.77 o 
  -2  -3 -11        0.10        0.74      0.96 o 
   2   3  11        0.10        0.47      1.00 o 
  -1  -3 -11       62.07       63.03      4.41 o 
   1   3  11       62.07       58.87      5.07 o 
  -1  -3 -11       62.07       55.66      5.02 o 
   0   3  11        0.64        2.04      1.42 o 
   0  -3 -11        0.64        1.32      0.98 o 
   0  -3 -11        0.64        1.31      1.04 o 
   0   3  11        0.61        2.78      1.35 o 
   0   3  11        0.61        2.99      1.16 o 
   0  -3 -11        0.61        1.87      1.20 o 
   1  -3 -11        0.05        0.09      0.87 o 
   1  -3 -11        0.05        0.82      0.74 o 
  -1   3  11        0.05        0.30      1.00 o 
   1  -3 -11        0.04        0.58      0.85 o 
  -1   3  11        0.04        0.74      0.66 o 
  -1   3  11        0.04        0.81      1.16 o 
  -2   3  11      156.26      163.29      9.17 o 
   2  -3 -11      156.26      170.73      8.70 o 
  -2  -4 -12      127.38      136.11      8.38 o 
   2   4  12      127.38      143.95      8.31 o 
  -1  -4 -12        0.59        1.04      1.02 o 
  -1  -4 -12        0.59        0.56      0.95 o 
   1   4  12        0.59        1.95      1.22 o 
  -1  -4 -12        0.56        0.27      0.86 o 
   1   4  12        0.56        2.78      1.35 o 
   0   4  12       30.83       28.36      3.24 o 
   0  -4 -12       30.83       32.00      3.77 o 
   0  -4 -12       32.26       30.37      3.65 o 
   0  -4 -12       32.26       31.76      3.58 o 
   0   4  12       32.26       34.74      4.17 o 
   1  -4 -12       38.41       35.45      4.02 o 
  -1   4  12       38.41       38.76      4.52 o 
   1 -10  -1       27.31       30.89      4.27 o 
   1 -10  -1       28.67       32.68      4.29 o 
  -1  10   1       28.67       29.66      4.22 o 
   0 -10  -1        5.68        7.83      2.48 o 
   0  10   1        5.68        7.25      2.32 o 
   0  10   1        5.95        6.45      2.21 o 
   0 -10  -1        5.95        8.29      2.61 o 
   1  10   1       50.76       53.61      5.23 o 
  -1 -10  -1       50.76       54.29      5.63 o 
  -1 -10  -1       48.51       52.12      5.20 o 
   3  -9   0       27.32       30.59      4.29 o 
  -3   9   0       27.32       27.44      4.01 o 
  -3   9   0       26.11       27.27      3.31 o 
   2  -9   0       58.60       61.29      5.49 o 
  -2   9   0       58.60       63.67      5.49 o 
   1  -9   0       89.32       94.48      6.61 o 
  -1   9   0       89.32       84.54      6.28 o 
   1  -9   0       85.36       88.88      6.12 o 
  -1   9   0       85.36       79.06      5.84 o 
   0   9   0        0.03        0.01      0.79 o 
   0  -9   0        0.03        1.77      1.46 o 
   0  -9   0        0.03        0.19      0.72 o 
   0  -9   0        0.03       -0.26      1.04 o 
   0   9   0        0.03       -0.19      0.77 o 
   1   9   0       11.65       10.58      2.21 o 
  -1  -9   0       11.65       11.33      2.76 o 
   2   9   0       28.65       33.98      4.51 o 
  -2  -9   0       28.65       31.51      4.26 o 
   2   9   0       29.98       31.10      3.69 o 
   2   9   0       29.98       29.21      3.44 o 
  -2  -9   0       29.98       30.78      4.43 o 
  -4   8  -1       19.34       25.06      3.51 o 
   4  -8   1       19.34       19.08      3.22 o 
  -4   8  -1       20.24       21.62      3.56 o 
   4  -8   1       20.24       26.79      4.14 o 
   3  -8   1        1.43        1.99      0.97 o 
   3  -8   1        1.50        1.35      1.52 o 
  -3   8  -1        5.87        6.95      2.48 o 
   2  -8   1       72.74       70.02      4.94 o 
  -2   8  -1       94.46      101.35      6.72 o 
   2  -8   1       94.46       96.65      6.72 o 
   1  -8   1       28.11       25.79      3.83 o 
  -1   8  -1       28.11       24.11      3.56 o 
   1  -8   1       26.86       25.14      3.38 o 
  -1   8  -1       26.86       24.64      3.42 o 
   0   8  -1      156.66      161.49      8.09 o 
   0   8  -1       99.42      104.33      6.46 o 
   0  -8   1       99.42      102.59      6.35 o 
   0  -8   1      104.03      105.87      6.88 o 
   1   8  -1       18.49       19.27      2.81 o 
  -1  -8   1       18.49       16.00      3.60 o 
   1   8  -1       18.49       22.77      2.96 o 
  -2  -8   1       60.34       63.32      5.26 o 
   2   8  -1       60.34       58.68      5.22 o 
   2   8  -1       63.14       59.80      4.82 o 
  -2  -8   1       63.14       66.76      5.89 o 
   2   8  -1       63.14       62.92      4.74 o 
   3   8  -1       22.37       25.97      3.75 o 
   3   8  -1        6.04        5.99      2.01 o 
  -3  -8   1        6.04        7.98      2.24 o 
  -3  -8   1        6.32        6.91      2.58 o 
   4  -7   2       46.01       51.08      4.99 o 
  -4   7  -2       46.01       52.09      4.74 o 
  -4   7  -2       43.97       47.57      4.37 o 
   4  -7   2       43.97       49.45      4.57 o 
  -3   7  -2        4.02        4.89      1.93 o 
   3  -7   2        4.02        3.90      2.09 o 
  -2   7  -2        4.40        5.13      1.77 o 
   2  -7   2        4.40        7.27      1.88 o 
   2  -7   2        4.40        5.70      1.69 o 
   2  -7   2        4.60        8.91      2.50 o 
  -2   7  -2        4.60        5.71      1.95 o 
  -1   7  -2       10.64       12.36      2.47 o 
   1  -7   2       10.64       15.57      2.39 o 
   1  -7   2       10.64       10.40      2.24 o 
   1  -7   2       11.14       14.38      2.99 o 
  -1   7  -2       11.14       10.84      2.46 o 
   0   7  -2       36.86       44.77      3.30 o 
   0  -7   2       36.86       41.37      4.52 o 
   0   7  -2       36.86       45.64      4.10 o 
   1   7  -2       10.93       12.56      2.40 o 
   1   7  -2       10.93       15.26      2.43 o 
  -1  -7   2       10.93       13.18      2.96 o 
  -1  -7   2       10.45       12.23      2.07 o 
   1   7  -2       10.45       12.47      2.59 o 
  -1  -7   2       10.45       10.35      2.51 o 
   2   7  -2       21.85       18.44      3.07 o 
  -2  -7   2       21.85       16.89      3.04 o 
   2   7  -2       22.86       19.16      2.72 o 
  -2  -7   2       22.86       20.57      3.66 o 
   2   7  -2       22.86       22.62      3.11 o 
  -3  -7   2       36.37       41.42      4.96 o 
   3   7  -2       36.37       43.60      4.34 o 
   4   7  -2        3.91        2.85      1.68 o 
  -4  -7   2        3.91        4.60      2.20 o 
   4   7  -2        3.74        4.16      1.60 o 
  -4  -7   2        3.74        4.04      1.72 o 
  -5   6  -3       32.77       35.41      3.78 o 
  -5   6  -3       32.77       34.65      3.76 o 
   5  -6   3       32.77       30.77      4.33 o 
   5  -6   3       31.31       32.05      3.91 o 
  -5   6  -3       31.31       33.10      3.73 o 
   4  -6   3        0.41        1.15      1.08 o 
  -4   6  -3        0.41        0.14      0.72 o 
  -4   6  -3        0.43        1.35      1.18 o 
  -4   6  -3        0.43        0.94      0.81 o 
   4  -6   3        0.43        0.69      0.91 o 
  -3   6  -3       80.55       88.74      4.96 o 
  -3   6  -3       80.55       83.70      5.81 o 
   3  -6   3       80.55       81.54      5.69 o 
   2  -6   3       10.44       13.29      2.64 o 
  -2   6  -3       10.44       11.46      2.49 o 
   2  -6   3        9.98       12.41      2.05 o 
   2  -6   3        9.98       10.94      2.26 o 
  -2   6  -3        9.98       12.27      2.39 o 
   1  -6   3      105.87      101.48      5.48 o 
   1  -6   3      105.87      100.34      5.35 o 
  -1   6  -3      105.87      102.40      5.86 o 
   1  -6   3      110.78      119.91      6.53 o 
  -1   6  -3      126.76      116.96      6.48 o 
   0   6  -3       62.62       69.99      3.92 o 
   0   6  -3       62.62       71.05      4.85 o 
   0  -6   3       62.62       63.16      5.00 o 
   1   6  -3       40.58       43.80      3.70 o 
   1   6  -3       40.58       41.34      3.34 o 
  -1  -6   3       40.58       43.41      4.22 o 
  -1  -6   3       38.78       38.27      3.73 o 
  -1  -6   3       38.78       41.09      3.46 o 
   1   6  -3       38.78       35.34      3.55 o 
   2   6  -3       14.04       14.81      2.79 o 
   2   6  -3       14.04       15.85      2.41 o 
  -2  -6   3       13.15       17.41      2.50 o 
   2   6  -3       13.15       16.54      2.69 o 
  -2  -6   3       13.15       14.14      2.79 o 
  -2  -6   3       13.76       17.94      3.24 o 
  -3  -6   3       94.83       94.14      6.79 o 
   3   6  -3       94.83       94.60      6.20 o 
  -4  -6   3        2.91        3.96      2.04 o 
   4   6  -3        2.91        4.82      1.92 o 
  -4  -6   3        2.79        4.74      1.76 o 
   4   6  -3        2.79        2.81      1.22 o 
  -5   5  -4       68.92       66.34      5.23 o 
   5  -5   4       68.92       70.60      5.68 o 
  -5   5  -4       72.12       77.12      5.76 o 
  -5   5  -4       72.12       71.01      5.36 o 
   5  -5   4       72.12       67.22      5.66 o 
   4  -5   4       90.19       85.95      5.93 o 
  -4   5  -4       90.19       91.44      6.07 o 
  -4   5  -4       90.19       97.27      5.82 o 
   3  -5   4       39.46       44.95      3.80 o 
   3  -5   4       39.46       35.00      3.60 o 
  -3   5  -4       37.71       35.50      3.61 o 
   3  -5   4       37.71       34.03      3.59 o 
  -3   5  -4       54.82       55.68      4.77 o 
   2  -5   4      147.92      137.68      6.86 o 
  -2   5  -4      147.92      132.97      6.92 o 
   2  -5   4      147.92      135.61      5.80 o 
  -2   5  -4      141.36      142.47      7.00 o 
   2  -5   4      141.36      133.82      6.61 o 
   2  -5   4      141.36      130.83      5.52 o 
   1  -5   4      150.91      156.51      5.46 o 
  -1   5  -4      150.91      155.49      7.26 o 
   1  -5   4      150.91      165.04      7.30 o 
   0  -5   4       11.82        9.91      2.02 o 
   0  -5   4       11.82        8.14      1.97 o 
   0   5  -4       11.82        9.79      2.11 o 
   0   5  -4       98.99      100.56      5.66 o 
   0  -5   4       12.37        9.19      2.28 o 
   0   5  -4       12.37       11.45      1.68 o 
  -1  -5   4      103.43       88.43      5.65 o 
   1   5  -4      103.43       92.85      4.85 o 
   1   5  -4      103.43       89.91      5.04 o 
   1   5  -4       98.84       88.38      5.23 o 
  -1  -5   4       98.84       87.55      5.12 o 
  -1  -5   4       98.84       85.60      5.40 o 
  -2  -5   4      156.00      136.33      7.41 o 
   2   5  -4      156.00      143.10      6.13 o 
   2   5  -4      156.00      141.63      6.71 o 
  -3  -5   4        9.49       10.78      2.26 o 
  -3  -5   4        9.49        7.02      2.06 o 
   3   5  -4        9.49       12.48      2.24 o 
   3   5  -4        9.93       11.74      2.62 o 
  -3  -5   4        9.93       10.14      2.67 o 
  -4  -5   4       27.11       29.24      3.28 o 
  -4  -5   4       28.37       34.00      4.47 o 
   4   5  -4       28.37       31.42      4.23 o 
   5  -4   5        0.97        1.99      1.45 o 
  -5   4  -5        0.97        1.22      0.91 o 
   5  -4   5        1.01        1.48      1.20 o 
  -5   4  -5        1.01        0.54      1.04 o 
  -5   4  -5        1.01        1.55      1.10 o 
   4  -4   5      117.43      109.77      6.51 o 
  -4   4  -5      117.43      107.84      6.53 o 
  -3   4  -5       20.01       19.01      3.07 o 
   3  -4   5       20.01       21.20      2.98 o 
   3  -4   5       20.01       18.54      2.83 o 
   3  -4   5       19.12       20.37      3.11 o 
  -3   4  -5       19.12       18.94      2.88 o 
  -2   4  -5      246.71      251.68      9.45 o 
   2  -4   5      246.71      256.98      8.86 o 
   2  -4   5      246.71      232.66      7.73 o 
  -2   4  -5      235.77      238.23      8.90 o 
   2  -4   5      235.77      232.67      7.09 o 
   2  -4   5      235.77      231.19      8.74 o 
   1  -4   5       17.81       16.89      2.13 o 
   1  -4   5       17.81       15.66      2.36 o 
  -1   4  -5       17.81       16.02      2.34 o 
   0  -4   5      132.97      131.37      6.34 o 
   0  -4   5      132.97      141.85      6.38 o 
   0   4  -5      132.97      140.91      6.37 o 
   0   4  -5      139.14      149.63      5.26 o 
   0  -4   5      139.14      153.19      6.84 o 
   0   4  -5      139.14      150.66      6.68 o 
   0  -4   5      139.14      148.16      5.54 o 
  -1  -4   5        5.89        5.59      1.90 o 
   1   4  -5        5.89        5.60      1.61 o 
  -1  -4   5        5.89        6.99      1.88 o 
   1   4  -5        6.17        6.62      1.67 o 
  -1  -4   5        6.17        7.03      1.94 o 
  -1  -4   5        6.17        5.68      1.30 o 
   1   4  -5        6.17        7.43      1.68 o 
   2   4  -5      252.55      256.63      7.81 o 
  -2  -4   5      252.55      239.16      9.45 o 
   2   4  -5      252.55      246.58      8.83 o 
   3   4  -5        8.53        9.25      2.37 o 
  -3  -4   5        8.53        6.02      2.06 o 
   3   4  -5        8.15       12.21      2.04 o 
  -3  -4   5        8.15        9.61      2.25 o 
  -4  -4   5       13.25       13.89      3.03 o 
   4   4  -5       13.25       15.48      3.11 o 
   4   4  -5       12.66       17.47      3.31 o 
  -4  -4   5       12.66       15.13      2.86 o 
  -5   3  -6       12.00       10.14      2.35 o 
   5  -3   6       12.00       14.54      2.59 o 
   4  -3   6       11.37        9.72      2.67 o 
  -4   3  -6       11.37       14.21      2.72 o 
  -4   3  -6       71.31       74.87      5.41 o 
   4  -3   6       71.31       74.73      5.77 o 
  -3   3  -6        0.31       -0.05      0.70 o 
   3  -3   6        0.31       -0.09      1.03 o 
   3  -3   6        0.32        1.14      1.16 o 
   3  -3   6        0.32       -0.01      0.76 o 
  -3   3  -6        0.32        0.11      0.87 o 
   2  -3   6      114.94      113.56      5.80 o 
   2  -3   6      114.94      101.01      5.34 o 
  -2   3  -6      114.94      106.69      6.21 o 
   1  -3   6       65.10       57.07      3.90 o 
  -1   3  -6       65.10       53.92      4.15 o 
   1  -3   6       65.10       57.61      3.86 o 
   1  -3   6       62.21       51.67      4.14 o 
  -1   3  -6       62.21       54.30      4.02 o 
   0  -3   6        1.20        0.71      0.76 o 
   0   3  -6        1.20        0.22      0.50 o 
   0   3  -6        1.20        0.30      0.67 o 
   0  -3   6        1.20       -0.10      0.80 o 
   0  -3   6        1.14        0.49      0.88 o 
   0   3  -6        1.14        0.03      0.71 o 
   1   3  -6       58.32       59.29      4.02 o 
  -1  -3   6       58.32       54.49      4.26 o 
   1   3  -6       58.32       57.12      3.94 o 
  -1  -3   6       58.32       47.22      3.56 o 
  -2  -3   6        6.27        8.09      2.08 o 
   2   3  -6        6.27        5.89      1.91 o 
   2   3  -6        6.27        7.30      1.62 o 
   2   3  -6      110.41      105.54      5.89 o 
   2   3  -6      110.41       84.93      4.44 o 
  -2  -3   6        6.57        6.55      2.04 o 
  -2  -3   6        6.57        9.30      1.83 o 
   3   3  -6      187.00      177.92      8.35 o 
  -3  -3   6      187.00      181.58      8.33 o 
  -3  -3   6      178.71      172.12      8.22 o 
   3   3  -6      178.71      173.68      8.66 o 
  -4  -3   6        0.23        0.90      1.83 o 
   4   3  -6        0.23        0.90      1.86 o 
  -5   2  -7       34.17       35.85      3.96 o 
   5  -2   7       34.17       37.70      3.85 o 
   5  -2   7       34.17       35.19      4.36 o 
  -4   2  -7       12.51        9.84      2.47 o 
   4  -2   7       12.51       16.28      2.72 o 
   4  -2   7       12.51       14.10      3.05 o 
   4  -2   7       11.95       10.88      2.68 o 
  -4   2  -7       11.95       10.91      2.50 o 
   3  -2   7       38.21       32.24      3.71 o 
  -3   2  -7       38.21       37.30      3.77 o 
   3  -2   7       39.98       32.65      3.60 o 
  -3   2  -7       39.98       34.55      3.84 o 
   2  -2   7      270.70      260.73      7.93 o 
   2  -2   7      270.70      269.27      9.19 o 
  -2   2  -7      270.70      276.85     10.04 o 
   1  -2   7      193.36      166.00      7.47 o 
  -1   2  -7      193.36      201.82      7.25 o 
  -1   2  -7      193.36      184.35      7.21 o 
   1  -2   7      202.33      200.58      7.60 o 
  -1   2  -7      202.33      189.29      7.99 o 
   1  -2   7      202.33      202.74      6.72 o 
   0   2  -7       39.08       35.13      3.28 o 
   0  -2   7       39.08       31.34      2.85 o 
   0  -2   7       39.08       35.61      3.28 o 
   0   2  -7       39.08       36.09      2.70 o 
   0   2  -7       37.35       32.39      3.20 o 
   0  -2   7       37.35       32.40      3.40 o 
   0   2  -7       37.35       32.33      2.94 o 
   1   2  -7       26.24       27.57      2.75 o 
  -1  -2   7       26.24       25.24      2.74 o 
  -1  -2   7       26.24       26.65      2.96 o 
   1   2  -7       26.24       30.63      2.91 o 
  -2  -2   7       20.65       23.61      3.33 o 
   2   2  -7       20.65       19.01      3.16 o 
   2   2  -7       21.61       22.37      3.05 o 
  -2  -2   7       21.61       24.01      2.91 o 
  -2  -2   7       21.61       23.37      3.06 o 
   3   2  -7       90.48       81.24      5.69 o 
  -3  -2   7       90.48       94.88      5.76 o 
  -3  -2   7       90.48       84.52      5.53 o 
   3   2  -7       86.47       82.38      6.18 o 
  -3  -2   7       86.47       89.05      6.08 o 
   4   2  -7       58.17       61.82      5.49 o 
  -4  -2   7       58.17       64.80      4.97 o 
  -4  -2   7       58.17       60.42      5.01 o 
   5  -1   8       14.59       17.66      2.90 o 
  -5   1  -8       23.63       24.77      3.60 o 
   5  -1   8       23.63       22.53      4.16 o 
   5  -1   8       13.94       17.54      3.34 o 
  -4   1  -8       51.53       47.90      4.63 o 
   4  -1   8       51.53       45.75      4.68 o 
   4  -1   8       51.53       54.41      4.16 o 
  -4   1  -8       49.24       53.71      4.89 o 
   4  -1   8       49.24       52.09      4.75 o 
   3  -1   8        0.61        0.80      1.26 o 
   3  -1   8       11.45       12.06      2.92 o 
   3  -1   8       11.45       16.36      2.16 o 
  -3   1  -8        0.64        1.00      1.21 o 
   2  -1   8       52.68       52.54      4.56 o 
  -2   1  -8      442.26      445.93     12.86 o 
   2  -1   8      442.26      439.60     12.29 o 
   1  -1   8        1.80        1.97      1.46 o 
  -1   1  -8        1.80        1.78      1.07 o 
  -1   1  -8        1.80        1.37      0.98 o 
   1  -1   8        1.89        2.81      0.86 o 
   1  -1   8        1.89        0.71      1.24 o 
  -1   1  -8        1.89        1.59      1.04 o 
   0   1  -8      373.00      368.74      9.35 o 
   0  -1   8      373.00      377.73     11.01 o 
   0   1  -8      252.74      281.36      9.30 o 
   0  -1   8      252.74      290.00      7.36 o 
   0  -1   8      241.54      268.79      9.65 o 
  -1  -1   8       10.28       10.95      2.50 o 
   1   1  -8       10.28       10.27      1.69 o 
   1   1  -8       10.28       11.90      2.45 o 
  -1  -1   8       10.76       13.31      2.46 o 
   1   1  -8       10.76       14.54      2.36 o 
  -1  -1   8       10.76       13.98      1.94 o 
   1   1  -8       18.91       18.17      2.39 o 
   2   1  -8       66.24       64.35      5.21 o 
  -2  -1   8       66.24       63.69      5.16 o 
  -2  -1   8       69.31       72.29      4.41 o 
   2   1  -8       69.31       69.85      4.88 o 
  -2  -1   8       69.31       68.95      5.03 o 
   3   1  -8       42.58       44.12      4.50 o 
  -3  -1   8        0.07        0.88      1.09 o 
   4   1  -8       74.96       70.60      5.87 o 
  -4  -1   8       74.96       77.14      5.84 o 
   4   1  -8       71.64       78.23      6.42 o 
   5   0   9        2.32        3.00      1.82 o 
  -5   0  -9        2.32        3.39      1.73 o 
  -5   0  -9        2.22        3.60      1.57 o 
   5   0   9        2.22        2.81      1.66 o 
   4   0   9       55.66       57.08      4.96 o 
  -4   0  -9       55.66       52.67      4.88 o 
   4   0   9       58.24       55.69      5.25 o 
  -4   0  -9       58.24       63.91      5.72 o 
   3   0   9       17.22       18.99      3.18 o 
  -3   0  -9       17.22       15.85      2.92 o 
  -2   0  -9       78.69       77.85      5.63 o 
   2   0   9       78.69       82.34      5.90 o 
  -2   0  -9       75.20       71.40      4.89 o 
   2   0   9       75.20       71.85      5.25 o 
  -1   0  -9       23.81       23.70      2.75 o 
   1   0   9       23.81       26.27      3.43 o 
  -1   0  -9       23.81       23.37      2.63 o 
  -1   0  -9       24.92       24.41      3.01 o 
   1   0   9       24.92       28.21      3.42 o 
   0   0  -9       12.97       14.71      2.37 o 
   0   0   9       12.97       18.13      2.87 o 
   0   0  -9       12.97       13.53      2.02 o 
   1   0  -9        3.22        3.86      1.53 o 
  -1   0   9        3.22        3.20      1.55 o 
   1   0  -9        3.37        5.41      1.66 o 
   1   0  -9        3.37        2.50      1.07 o 
  -1   0   9        3.37        4.30      1.81 o 
   2   0  -9       19.74       20.35      3.19 o 
  -2   0   9       19.74       20.15      3.31 o 
   2   0  -9       18.87       18.54      3.36 o 
  -2   0   9       18.87       18.41      3.45 o 
   3   0  -9       27.04       29.86      3.75 o 
  -3   0   9       27.04       27.58      3.60 o 
   4   0  -9        5.15        7.21      2.55 o 
  -4   0   9        5.15        8.40      2.50 o 
   4   0  -9        4.92        5.46      2.24 o 
  -4   0   9        4.92        9.46      2.96 o 
   4   1  10        2.84        3.80      1.64 o 
   4   1  10       74.61       77.65      6.13 o 
  -3  -1 -10       44.55       46.73      5.03 o 
   3   1  10       44.55       42.47      4.73 o 
   3   1  10       42.51       50.90      4.57 o 
  -2  -1 -10        4.76        2.40      1.31 o 
   2   1  10        4.76        5.47      2.15 o 
  -2  -1 -10        4.55        6.68      1.93 o 
   2   1  10        4.55        6.29      2.04 o 
   1   1  10       14.56       16.22      3.09 o 
  -1  -1 -10       14.56       15.54      2.95 o 
   1   1  10       13.92       15.83      2.87 o 
  -1  -1 -10       13.92       16.68      2.63 o 
   0  -1 -10      107.23      116.21      6.48 o 
   0  -1 -10      107.23      110.27      5.74 o 
   0   1  10       79.68       90.72      6.04 o 
   0  -1 -10       76.15       84.98      5.47 o 
   1  -1 -10       89.93       92.97      5.52 o 
   1  -1 -10       89.93       86.23      5.42 o 
  -1   1  10       89.93       87.88      6.05 o 
  -1   1  10       85.94       82.73      5.84 o 
   1  -1 -10       85.94       83.20      5.78 o 
  -2   1  10       26.76       26.87      4.02 o 
   2  -1 -10       28.00       28.05      3.43 o 
  -2   1  10       28.00       26.33      3.93 o 
   3  -1 -10       40.07       41.37      4.68 o 
  -3   1  10       41.93       43.75      4.74 o 
   3  -1 -10       41.93       42.59      4.55 o 
   4   2  11       16.33       19.50      3.21 o 
  -4  -2 -11       16.33       19.30      3.55 o 
  -3  -2 -11       34.03       40.27      4.25 o 
   3   2  11       34.03       34.36      3.73 o 
  -3  -2 -11       35.61       37.46      4.52 o 
   3   2  11       35.61       36.88      4.17 o 
   2   2  11        0.32        0.78      0.97 o 
  -2  -2 -11        0.32        1.00      1.15 o 
   2   2  11        0.31        1.48      1.09 o 
  -2  -2 -11        0.31        0.05      0.99 o 
   1   2  11      100.21      102.70      6.80 o 
  -1  -2 -11      100.21       94.75      6.53 o 
   0  -2 -11       10.65       14.28      2.77 o 
   0  -2 -11       10.65       10.80      2.26 o 
   0   2  11       10.65       13.90      3.09 o 
   0  -2 -11       10.18       13.66      2.70 o 
   0   2  11       10.18       13.75      2.82 o 
   1  -2 -11        5.90        7.01      1.90 o 
   1  -2 -11        5.90        6.04      1.93 o 
  -1   2  11        5.90        8.52      2.63 o 
   1  -2 -11        5.64        7.19      2.26 o 
  -1   2  11        5.64        7.39      2.52 o 
   2  -2 -11       49.80       47.58      4.66 o 
  -2   2  11       49.80       44.07      4.83 o 
  -2  -3 -12       56.32       62.53      5.16 o 
  -2  -3 -12       58.94       54.45      5.36 o 
   2   3  12       58.94       67.88      5.75 o 
  -1  -3 -12       13.01       15.22      2.85 o 
   1   3  12       13.01       15.38      2.88 o 
   0  -3 -12      143.15      140.72      7.92 o 
   0   3  12      143.15      139.95      8.21 o 
   0  -3 -12      143.15      154.10      7.64 o 
   0  -3 -12      136.80      136.96      7.62 o 
   0   3  12      136.80      143.65      7.56 o 
  -1   3  12        6.27        8.39      2.52 o 
   1  -3 -12        6.27        5.91      2.16 o 
  -1   3  12        6.56        9.42      2.79 o 
   1  -3 -12        6.56        8.11      2.43 o 
   2  -9   1       19.61       22.18      3.51 o 
  -2   9  -1       19.61       22.63      3.53 o 
   1  -9   1       25.13       29.11      4.26 o 
  -1   9  -1       25.13       28.14      4.08 o 
   1  -9   1       24.02       25.81      3.70 o 
  -1   9  -1       24.02       25.81      3.71 o 
   0   9  -1      118.42      126.61      7.68 o 
   0  -9   1      118.42      131.02      7.99 o 
   0  -9   1      113.17      115.27      7.27 o 
   0   9  -1      113.17      110.22      7.18 o 
  -1  -9   1       21.16       20.10      3.56 o 
   1   9  -1       21.16       21.60      3.11 o 
   2   9  -1      105.01      102.08      6.49 o 
   2   9  -1      105.01      107.37      6.75 o 
  -2  -9   1      105.01      108.38      7.66 o 
  -2  -9   1      100.36      112.47      7.51 o 
   2   9  -1      100.36      109.85      7.51 o 
  -3   8  -2        4.15        5.59      2.48 o 
  -3   8  -2        2.28        2.48      1.34 o 
   3  -8   2        2.28        4.33      1.56 o 
   3  -8   2        2.39        2.58      1.83 o 
   2  -8   2       57.46       58.81      4.57 o 
   2  -8   2       84.29       98.76      6.98 o 
  -2   8  -2       84.29       94.55      6.71 o 
   1  -8   2        0.02       -0.33      1.30 o 
  -1   8  -2        0.02       -0.18      0.73 o 
   1  -8   2        0.02        0.81      1.02 o 
  -1   8  -2        0.02       -0.19      0.74 o 
   0  -8   2       14.48       13.66      3.12 o 
   0   8  -2       19.79       16.32      2.90 o 
   0  -8   2       13.84       14.56      2.91 o 
   0   8  -2       13.84       12.40      2.83 o 
  -1  -8   2       41.68       39.65      4.88 o 
   1   8  -2       41.68       46.48      4.00 o 
   1   8  -2       41.68       44.54      4.22 o 
  -2  -8   2        0.26        0.10      1.40 o 
   2   8  -2        0.26        0.06      0.79 o 
   2   8  -2        0.26        1.69      1.16 o 
  -2  -8   2        0.25        0.66      1.02 o 
   2   8  -2        0.25        1.24      1.30 o 
   3   8  -2       62.95       73.97      6.13 o 
  -3  -8   2       60.16       60.37      5.54 o 
   3   8  -2       60.16       65.54      5.60 o 
  -3  -8   2       62.95       61.13      5.90 o 
   4  -7   3        0.21        1.11      1.18 o 
  -4   7  -3        0.21        1.26      1.02 o 
  -4   7  -3        0.22        1.16      1.16 o 
   4  -7   3        0.22        0.21      0.99 o 
   3  -7   3       93.11       94.81      6.58 o 
  -3   7  -3       93.11      103.40      6.86 o 
  -2   7  -3       19.73       21.80      3.47 o 
   2  -7   3       11.12       12.07      2.51 o 
  -2   7  -3       11.12        9.82      2.44 o 
   2  -7   3       11.12       13.23      2.35 o 
   2  -7   3       11.64       12.19      2.78 o 
   1  -7   3       88.90      103.34      6.55 o 
  -1   7  -3       88.90       90.18      6.13 o 
   1  -7   3       84.96       82.49      5.16 o 
  -1   7  -3       84.96       81.40      5.65 o 
   1  -7   3       84.96       87.62      5.45 o 
   0  -7   3       13.40       16.46      2.97 o 
   0   7  -3       13.40       14.60      2.50 o 
  -1  -7   3       67.15       71.11      5.65 o 
   1   7  -3       67.15       64.22      4.48 o 
   1   7  -3       85.40       83.50      5.58 o 
  -1  -7   3       64.17       57.36      4.89 o 
   1   7  -3       64.17       59.53      4.92 o 
  -1  -7   3       64.17       61.47      4.33 o 
   2   7  -3       15.61       17.09      2.83 o 
  -2  -7   3       15.61       12.98      3.03 o 
   2   7  -3       15.61       17.52      2.68 o 
   2   7  -3       14.92       19.67      3.19 o 
  -2  -7   3       14.92       16.90      3.31 o 
  -3  -7   3      121.97      117.76      7.92 o 
   3   7  -3      121.97      127.14      7.54 o 
   4  -6   4        0.72        1.24      1.02 o 
  -4   6  -4        0.72        2.10      0.99 o 
  -4   6  -4        0.72       -0.24      0.98 o 
  -4   6  -4        0.68        1.46      1.09 o 
   4  -6   4        0.68        1.44      1.13 o 
  -3   6  -4        6.91       14.46      2.78 o 
   3  -6   4        6.91       11.63      2.38 o 
   2  -6   4        0.07        0.54      0.97 o 
   2  -6   4        0.07        0.69      0.78 o 
  -2   6  -4        0.07        0.17      0.76 o 
   2  -6   4        0.07        1.66      1.09 o 
  -2   6  -4        0.07        1.00      1.20 o
[truncated: 36,802 more chars]
